# Supplementary material for: Network-Based Comparative Analysis of Arabidopsis Immune Responses to Golovinomyces orontii and Botrytis cinerea Infections
Source: Sci Rep. 2016 Jan 11;6:19149. doi: 10.1038/srep19149 (PMC4707498; doi:10.1038/srep19149)
Supplement: Supplementary Table S1 [file srep19149-s2.xls]

## Sheet: Table S1
A table listing experimental verified Arabidopsis PPI data, and PCC values for PPIs under two conditions
Interaction A	Interaction B	PCC under G. orontii infection condition	PCC under B. cinerea infection condition	gCPIN	bCPIN	The common response network
AT3G44200	AT3G20860	0.283248	-0.660287	0	0	0
AT3G18710	AT2G16740	0.591405	-0.00734686	1	0	0
AT3G18710	AT4G21380	-0.744025	0.2274	0	0	0
AT3G18710	AT5G22310	0.198617	0.338142	0	1	0
AT3G18710	AT3G26090	-0.371542	0.0525191	0	0	0
AT3G20260	AT5G37890	0.608004	0.217545	1	0	0
AT4G13520	AT1G13440	0.752118	0.310205	1	1	1
AT4G13520	AT3G61140	0.90861	0.370291	1	1	1
AT4G13520	AT5G42970	0.679593	-0.221518	1	0	0
AT4G13520	AT2G26990	0.620993	0.272613	1	1	1
AT1G33040	AT5G12190	-0.978464	-0.100417	0	0	0
AT3G07950	AT1G01010	0.915946	-0.443274	1	0	0
AT1G09530	AT2G18790	0.868715	0.388287	1	1	1
AT1G09530	AT1G09570	0.902047	0.298924	1	1	1
AT1G09530	AT2G43010	0.896275	0.10219	1	0	0
AT1G09530	AT4G18390	0.939027	-0.000853224	1	0	0
AT1G09530	AT1G14920	0.910073	0.259846	1	0	0
AT1G09530	AT5G17490	-0.117326	-0.179998	0	0	0
AT1G09530	AT5G35840	0.835299	0.279123	1	1	1
AT4G25920	AT4G02150	-0.777972	-0.744053	0	0	0
AT4G25920	AT5G52010	0.741812	-0.1052	1	0	0
AT4G25920	AT3G05640	0.795945	-0.3489	1	0	0
AT4G25920	AT4G04950	-0.555398	-0.674014	0	0	0
AT4G25920	AT3G06720	-0.728134	0.200244	0	0	0
AT4G25920	AT5G04600	-0.492829	-0.823261	0	0	0
AT4G25920	AT5G11270	0.536139	-0.610597	1	0	0
AT4G25920	AT4G16143	-0.724611	-0.332579	0	0	0
AT4G25920	AT2G22190	0.496523	-0.794453	0	0	0
AT4G25920	AT2G35500	0.692485	-0.770809	1	0	0
AT4G25920	AT1G34320	-0.429134	0.747674	0	1	0
AT4G25920	AT3G29160	-0.319577	-0.643064	0	0	0
AT1G19770	AT5G16150	0.584606	0.164571	1	0	0
AT1G19770	AT5G04870	-0.4692	-0.201624	0	0	0
AT2G41090	AT2G30980	-0.672601	0.649753	0	1	0
AT2G41090	AT4G36250	0.432098	0.867257	0	1	0
AT2G41090	AT3G30530	-0.0364827	-0.459065	0	0	0
AT2G41090	AT3G28450	0.890202	-0.2221	1	0	0
AT2G41090	AT5G47810	0.76022	-0.82712	1	0	0
AT2G41090	AT1G58110	0.936256	0.771608	1	1	1
AT2G41090	AT5G15830	-0.731152	0.215318	0	0	0
AT2G41090	AT5G24080	-0.583099	-0.696333	0	0	0
AT2G41090	AT1G28390	-0.596358	-0.840943	0	0	0
AT2G41090	AT2G23080	0.425134	0.0499794	0	0	0
AT2G41090	AT4G35600	0.899143	0.368795	1	1	1
AT2G41090	AT4G18950	0.0972036	-0.874188	0	0	0
AT2G41090	AT3G61880	0.516141	0.735489	1	1	1
AT2G41090	AT5G64400	0.821144	-0.826582	1	0	0
AT2G41090	AT3G12200	0.931092	0.857168	1	1	1
AT2G41090	AT2G24840	-0.731384	-0.62611	0	0	0
AT2G41090	AT5G10520	0.761419	-0.207119	1	0	0
AT2G41090	AT1G08320	0.827258	-0.815683	1	0	0
AT2G41090	AT5G27050	-0.159856	-0.748632	0	0	0
AT2G41090	AT1G75100	-0.560696	0.545157	0	1	0
AT2G41090	AT3G19290	0.874034	0.674242	1	1	1
AT2G41090	AT3G62420	0.260945	-0.844336	0	0	0
AT2G41090	AT5G56030	0.873156	0.485883	1	1	1
AT2G41090	AT1G53510	-0.362835	0.875014	0	1	0
AT2G41090	AT2G24540	-0.89509	0.305866	0	1	0
AT2G41090	AT4G23810	0.84061	0.325592	1	1	1
AT2G41090	AT2G46130	0.0369237	-0.670069	0	0	0
AT2G41090	AT5G35410	0.410019	0.512126	0	1	0
AT2G41090	AT3G56270	-0.787525	-0.22432	0	0	0
AT2G41090	AT4G17080	0.799572	0.803879	1	1	1
AT2G41090	AT5G53450	0.598777	0.85498	1	1	1
AT2G41090	AT3G19100	-0.355079	0.469925	0	1	0
AT2G41090	AT3G61160	-0.772453	-0.785404	0	0	0
AT2G41090	AT2G23290	0.460804	0.169905	0	0	0
AT2G41090	AT4G14340	-0.594353	-0.657312	0	0	0
AT2G41090	AT3G58780	0.514683	-0.666973	1	0	0
AT2G41090	AT3G17600	-0.594414	-0.675532	0	0	0
AT2G41090	AT4G37870	-0.508674	0.116152	0	0	0
AT2G41090	AT4G13020	-0.913675	0.812499	0	1	0
AT2G41090	AT3G20110	-0.380822	0.229029	0	0	0
AT2G41090	AT3G58120	-0.888203	0.427494	0	1	0
AT2G41090	AT3G50310	-0.315849	-0.873721	0	0	0
AT2G41090	AT5G23260	-0.31519	-0.334961	0	0	0
AT2G41090	AT5G49760	0.925761	0.422789	1	1	1
AT2G41090	AT5G20810	-0.587952	-0.726969	0	0	0
AT2G41090	AT5G66770	0.490318	0.909484	0	1	0
AT2G41090	AT3G12350	0.520237	-0.833217	1	0	0
AT2G41090	AT3G13320	0.813822	0.576016	1	1	1
AT2G41090	AT4G02410	0.897434	0.476757	1	1	1
AT2G41090	AT4G08980	0.822146	0.759095	1	1	1
AT2G41090	AT4G37240	-0.898234	-0.263543	0	0	0
AT2G41090	AT1G56145	0.557182	-0.735911	1	0	0
AT2G41090	AT2G28380	-0.357236	0.779	0	1	0
AT2G41090	AT2G20110	0.628259	-0.654004	1	0	0
AT2G41090	AT1G54610	-0.0030421	0.840631	0	1	0
AT2G41090	AT1G14370	0.845175	-0.562943	1	0	0
AT2G41090	AT4G30960	0.378947	-0.150321	0	0	0
AT2G41090	AT3G02880	-0.857511	-0.832357	0	0	0
AT2G41090	AT1G59530	-0.560758	-0.536596	0	0	0
AT2G41090	AT1G27190	-0.718634	0.774528	0	1	0
AT2G41090	AT4G23650	0.93223	0.578704	1	1	1
AT2G41090	AT1G74740	-0.269425	-0.298364	0	0	0
AT2G41090	AT2G48010	0.787921	-0.848195	1	0	0
AT2G41090	AT4G02640	0.834462	0.85826	1	1	1
AT2G41090	AT5G48670	0.47267	-0.702024	0	0	0
AT2G41090	AT5G10030	0.330466	-0.263374	0	0	0
AT2G41090	AT5G38800	-0.112274	0.0819681	0	0	0
AT1G09030	AT1G08970	-0.755116	0.46333	0	1	0
AT1G29220	AT1G67580	-0.0772918	-0.577373	0	0	0
AT1G50430	AT4G35580	0.687547	-0.482567	1	0	0
AT1G50430	AT4G19030	0.95248	0.155945	1	0	0
AT1G50430	AT5G22290	0.848435	-0.0289594	1	0	0
AT1G50430	AT1G27300	-0.893	0.188147	0	0	0
AT5G63610	AT5G25380	-0.26028	-0.294266	0	0	0
AT5G63610	AT1G14810	0.11259	0.260699	0	0	0
AT5G63610	AT3G48750	0.76355	-0.0237889	1	0	0
AT5G63610	AT5G48820	-0.26204	0.234227	0	0	0
AT5G63610	AT4G34160	0.125142	0.384237	0	1	0
AT5G63610	AT3G56490	-0.0395285	-0.00380033	0	0	0
AT5G63610	AT3G50630	0.524532	0.052309	1	0	0
AT5G63610	AT1G70210	0.176258	0.229628	0	0	0
AT5G63610	AT1G15570	-0.165143	0.429991	0	1	0
AT5G63610	AT5G27620	0.403167	-0.208847	0	0	0
AT5G63610	AT5G65420	-0.78795	-0.105692	0	0	0
AT5G63610	AT3G50070	-0.296068	0.097067	0	0	0
AT5G63610	AT1G47230	0.0307881	0.0607659	0	0	0
AT5G63610	AT4G37630	-0.209122	-0.020232	0	0	0
AT5G63610	AT5G48630	-0.287703	0.0928239	0	0	0
AT5G63610	AT5G51910	-0.0940508	0.326614	0	1	0
AT3G54820	AT3G61430	0.879381	0.239516	1	0	0
AT5G13220	AT3G17860	0.849083	0.0932567	1	0	0
AT5G13220	AT5G46760	-0.764211	-0.0427023	0	0	0
AT4G20890	AT3G16857	-0.328715	0.258791	0	0	0
AT4G20890	AT3G10650	0.563784	-0.122949	1	0	0
AT5G19910	AT3G21350	0.405723	0.319304	0	1	0
AT3G46230	AT4G35450	0.44316	-0.679588	0	0	0
AT3G46230	AT2G01760	0.36849	-0.717846	0	0	0
AT5G54390	AT5G28020	0.356788	-0.310376	0	0	0
AT5G46240	AT1G79940	-0.863609	0.703794	0	1	0
AT5G46240	AT4G22200	0.878156	0.536993	1	1	1
AT5G46240	AT1G44750	-0.455318	-0.0513482	0	0	0
AT5G46240	AT5G15240	0.840606	-0.546979	1	0	0
AT5G46240	AT2G02040	-0.86652	-0.637635	0	0	0
AT5G46240	AT1G04690	-0.511125	0.712065	0	1	0
AT1G31540	AT3G47620	-0.61797	0.679199	0	1	0
AT1G03590	AT3G54610	-0.442506	-0.252351	0	0	0
AT5G62260	AT4G25320	-0.450075	0.354319	0	1	0
AT5G62260	AT3G61310	0.183379	-0.157464	0	0	0
AT2G27960	AT2G32710	0.0239878	-0.0645188	0	0	0
AT2G27960	AT4G28980	0.914138	0.304272	1	1	1
AT2G27960	AT3G62240	-0.764312	-0.0612407	0	0	0
AT2G27960	AT3G50630	0.105296	-0.165874	0	0	0
AT2G27960	AT3G10525	0.860969	-0.292651	1	0	0
AT2G27960	AT1G10690	-0.796594	0.570189	0	1	0
AT2G27960	AT5G67260	0.92553	0.0553515	1	0	0
AT2G27960	AT3G55610	0.971038	-0.243451	1	0	0
AT2G27960	AT2G23430	0.503949	-0.216193	1	0	0
AT2G27960	AT5G26860	-0.980211	-0.237556	0	0	0
AT2G27960	AT4G16130	-0.474907	-0.358474	0	0	0
AT2G27960	AT5G40460	-0.46735	0.446641	0	1	0
AT2G27960	AT5G48820	0.904694	-0.120723	1	0	0
AT2G27960	AT3G48750	-0.103139	-0.143909	0	0	0
AT2G27960	AT4G26870	-0.976237	-0.287823	0	0	0
AT2G27960	AT5G52220	0.78688	0.16242	1	0	0
AT2G27960	AT1G49620	0.648073	0.109766	1	0	0
AT2G27960	AT5G65420	0.142274	-0.0955248	0	0	0
AT2G27960	AT5G02220	-0.806248	0.584048	0	1	0
AT2G27960	AT3G50070	0.844556	-0.280568	1	0	0
AT2G27960	AT1G47230	0.637808	-0.0587682	1	0	0
AT2G27960	AT2G22490	0.398121	0.371339	0	1	0
AT2G27960	AT4G14310	-0.266136	0.500571	0	1	0
AT2G27960	AT4G16143	-0.926788	-0.0660935	0	0	0
AT2G27960	AT1G76540	0.871188	0.466164	1	1	1
AT2G27960	AT4G37630	-0.0769208	0.384728	0	1	0
AT2G27960	AT1G76310	0.67417	0.557279	1	1	1
AT3G07750	AT3G61620	0.787064	0.761448	1	1	1
AT3G07750	AT1G03360	0.903515	0.827629	1	1	1
AT2G17430	AT5G04770	-0.427498	0.117195	0	0	0
AT1G12840	AT5G41990	0.0364993	0.223768	0	0	0
AT1G12840	AT1G77760	-0.765759	0.174132	0	0	0
AT1G12840	AT5G35410	0.624203	-0.192162	1	0	0
AT1G12840	AT5G17290	-0.540505	0.0212004	0	0	0
AT1G12840	AT1G79070	-0.690803	-0.308009	0	0	0
AT5G20050	AT5G22290	0.979197	0.0305005	1	0	0
AT4G04540	AT4G11890	0.988088	0.794085	1	1	1
AT1G79550	AT5G43850	-0.314311	-0.0460856	0	0	0
AT1G26840	AT4G12620	-0.341496	0.356059	0	1	0
AT5G56580	AT4G01370	-0.877345	-0.236028	0	0	0
AT5G56580	AT1G01560	-0.881614	-0.274412	0	0	0
AT5G56580	AT1G07880	0.856934	0.374241	1	1	1
AT5G03290	AT4G35260	0.993387	0.323959	1	1	1
AT5G41700	AT3G26980	0.718568	0.166046	1	0	0
AT5G41700	AT1G77870	-0.811243	0.552684	0	1	0
AT5G41700	AT5G64920	-0.638617	-0.236505	0	0	0
AT4G11660	AT1G45474	0.218314	-0.0918675	0	0	0
AT4G11660	AT1G06680	0.107737	-0.179157	0	0	0
AT4G11660	AT5G43560	-0.35433	0.100373	0	0	0
AT3G44620	AT4G26270	-0.935701	-0.0738004	0	0	0
AT3G44620	AT5G44090	-0.778705	-0.222269	0	0	0
AT3G04460	AT3G60010	0.399532	-0.0112432	0	0	0
AT3G04460	AT1G75950	0.349878	-0.22554	0	0	0
AT3G16830	AT3G02550	-0.905626	-0.237894	0	0	0
AT3G16830	AT4G28640	-0.71808	0.302535	0	1	0
AT3G16830	AT5G24800	-0.795045	0.546571	0	1	0
AT3G16830	AT4G36920	0.871466	-0.168624	1	0	0
AT3G16830	AT1G66140	-0.847239	0.247084	0	0	0
AT3G16830	AT3G16840	0.900014	-0.303967	1	0	0
AT3G16830	AT4G14560	0.846732	0.0673857	1	0	0
AT3G16830	AT5G67420	-0.878212	0.400453	0	1	0
AT3G16830	AT5G13790	-0.157523	-0.0370272	0	0	0
AT3G16830	AT1G25550	-0.819533	0.0508545	0	0	0
AT3G16830	AT2G28550	-0.844998	-0.299802	0	0	0
AT3G16830	AT1G17380	-0.179042	0.0890288	0	0	0
AT3G16830	AT2G22670	-0.870486	-0.339923	0	0	0
AT3G16830	AT3G15540	0.864704	-0.00505309	1	0	0
AT3G16830	AT5G17300	0.172676	0.319597	0	1	0
AT3G16830	AT5G60120	-0.887406	-0.176985	0	0	0
AT3G16830	AT2G47070	-0.741791	0.106042	0	0	0
AT3G16830	AT3G23030	0.885478	0.33964	1	1	1
AT3G16830	AT4G37260	0.429874	0.205448	0	0	0
AT3G16830	AT3G44460	0.0608724	-0.0670693	0	0	0
AT3G16830	AT5G44800	-0.69116	0.460392	0	1	0
AT3G16830	AT2G16720	0.851625	0.0903255	1	0	0
AT3G16830	AT4G11660	-0.336633	-0.45128	0	0	0
AT3G16830	AT3G21890	-0.0807915	-0.175591	0	0	0
AT3G16830	AT1G04100	0.370282	-0.20845	0	0	0
AT3G16830	AT5G56030	0.892054	0.148465	1	0	0
AT3G16830	AT5G43700	-0.806853	0.323952	0	1	0
AT3G16830	AT1G18330	-0.903309	-0.0261754	0	0	0
AT3G16830	AT2G37740	-0.494062	-0.190554	0	0	0
AT3G16830	AT1G04240	-0.832591	0.133128	0	0	0
AT3G16830	AT3G15030	0.169229	-0.30434	0	0	0
AT3G16830	AT2G37630	0.959536	-0.485081	1	0	0
AT3G16830	AT1G68670	-0.946768	0.0413394	0	0	0
AT3G16830	AT2G45660	-0.84654	0.332912	0	1	0
AT3G16830	AT1G50680	-0.835607	-0.177143	0	0	0
AT3G16830	AT2G33310	0.959527	0.291183	1	1	1
AT3G16830	AT1G77850	0.23966	-0.421945	0	0	0
AT3G16830	AT1G25560	0.868935	0.346943	1	1	1
AT3G16830	AT1G58100	0.950258	-0.0832669	1	0	0
AT3G16830	AT1G13260	0.93156	0.3393	1	1	1
AT5G55160	AT5G65210	0.813741	0.453135	1	1	1
AT5G24710	AT5G56750	-0.583824	0.651866	0	1	0
AT1G47820	AT3G26090	-0.320053	0.1596	0	0	0
AT5G16050	AT5G65280	-0.724394	-0.240266	0	0	0
AT5G16050	AT2G42590	-0.7358	0.49036	0	1	0
AT5G16050	AT5G04870	0.978318	0.11228	1	0	0
AT5G16050	AT4G16110	0.482837	0.075867	0	0	0
AT3G51310	AT3G47810	0.717194	0.29521	1	1	1
AT3G51310	AT3G17840	-0.529473	0.767455	0	1	0
AT3G03305	AT4G30840	0.898604	0.0741369	1	0	0
AT4G02740	AT2G25700	-0.814199	-0.216838	0	0	0
AT4G02740	AT4G02570	-0.808684	0.30651	0	1	0
AT1G18630	AT3G47620	-0.86782	-0.636589	0	0	0
AT3G51920	AT5G10520	0.884114	-0.0998854	1	0	0
AT3G51920	AT5G64780	0.992088	0.653354	1	1	1
AT3G51920	AT3G02880	-0.945733	-0.765121	0	0	0
AT3G51920	AT4G26270	0.963411	-0.542319	1	0	0
AT3G51920	AT3G28450	0.994959	-0.181801	1	0	0
AT3G51920	AT1G59530	-0.386758	-0.359136	0	0	0
AT3G51920	AT3G58120	-0.885617	0.124998	0	0	0
AT3G51920	AT2G24540	-0.939915	0.835352	0	1	0
AT3G51920	AT2G46130	-0.339995	-0.35006	0	0	0
AT3G51920	AT5G35410	0.739405	0.352401	1	1	1
AT3G51920	AT5G20810	-0.735537	-0.504289	0	0	0
AT3G51920	AT5G66770	0.654495	0.512472	1	1	1
AT3G51920	AT3G56270	-0.952824	-0.195265	0	0	0
AT3G51920	AT5G53450	0.626029	0.487308	1	1	1
AT3G51920	AT3G19100	-0.0418175	-0.137088	0	0	0
AT3G51920	AT2G48010	0.970521	-0.323045	1	0	0
AT3G51920	AT4G02410	0.962578	0.428435	1	1	1
AT3G51920	AT4G08980	0.944276	0.431597	1	1	1
AT3G51920	AT4G37240	-0.980219	-0.608847	0	0	0
AT3G51920	AT3G61160	-0.871299	-0.446006	0	0	0
AT3G51920	AT2G20110	0.641615	-0.161467	1	0	0
AT3G51920	AT1G54610	-0.196507	0.260388	0	0	0
AT3G51920	AT3G12200	0.809349	0.437871	1	1	1
AT3G51920	AT5G48670	0.224061	-0.314774	0	0	0
AT3G51920	AT2G24840	-0.916038	-0.35977	0	0	0
AT3G51920	AT4G14340	-0.3708	-0.281865	0	0	0
AT2G38310	AT5G59220	-0.0357657	-0.896388	0	0	0
AT2G38310	AT3G11410	-0.506251	-0.685393	0	0	0
AT2G38310	AT4G18340	-0.224631	-0.339655	0	0	0
AT2G38310	AT1G72770	-0.211764	-0.198974	0	0	0
AT2G38310	AT4G26080	-0.638737	-0.790331	0	0	0
AT1G21230	AT2G05520	-0.257636	0.181047	0	0	0
AT5G05660	AT5G57360	0.136631	-0.244423	0	0	0
AT1G69810	AT1G56090	0.567424	-0.884571	1	0	0
AT1G69810	AT3G54390	-0.647721	-0.444291	0	0	0
AT1G69810	AT1G14920	-0.843431	-0.85927	0	0	0
AT1G69810	AT3G02150	-0.356903	0.631693	0	1	0
AT1G69810	AT4G01920	0.929398	-0.277961	1	0	0
AT1G69810	AT3G47620	-0.698508	-0.731546	0	0	0
AT1G69810	AT3G15160	0.115909	0.73965	0	1	0
AT1G69810	AT1G64180	-0.223158	-0.896481	0	0	0
AT1G77710	AT2G25000	0.940318	-0.711801	1	0	0
AT3G20250	AT1G52380	0.574703	0.531559	1	1	1
AT2G13570	AT5G50470	0.15478	0.648389	0	1	0
AT2G13570	AT1G56170	-0.450133	-0.842494	0	0	0
AT2G13570	AT5G63470	0.559552	0.819016	1	1	1
AT2G13570	AT5G38140	0.698357	0.0857674	1	0	0
AT2G13570	AT1G08970	-0.647781	-0.635734	0	0	0
AT2G13570	AT3G12480	-0.0611434	0.808184	0	1	0
AT2G13570	AT1G09030	0.393639	-0.819065	0	0	0
AT2G13570	AT1G07980	-0.32151	0.308999	0	1	0
AT2G13570	AT1G54830	0.353554	0.658775	0	1	0
AT1G10840	AT3G61140	0.872923	0.162605	1	0	0
AT1G10840	AT1G02090	0.879469	0.281472	1	1	1
AT1G10840	AT4G11420	0.887097	0.208549	1	0	0
AT5G42750	AT1G55610	0.0463484	-0.694428	0	0	0
AT5G42750	AT4G39400	0.113793	-0.0436824	0	0	0
AT3G63120	AT3G48750	-0.0973757	0.844148	0	1	0
AT1G21690	AT3G29090	-0.778953	0.804451	0	1	0
AT5G47100	AT4G18700	0.578115	0.624387	1	1	1
AT5G47100	AT2G45660	0.80099	0.740882	1	1	1
AT5G47100	AT4G30960	-0.541699	-0.0574924	0	0	0
AT5G47100	AT5G61530	-0.802971	-0.288052	0	0	0
AT5G47100	AT5G35410	-0.384341	-0.0432145	0	0	0
AT5G47100	AT4G24400	-0.816082	0.467502	0	1	0
AT5G47100	AT3G15090	0.0160128	0.495902	0	1	0
AT3G53420	AT5G58060	-0.962624	-0.574048	0	0	0
AT3G53420	AT2G02040	-0.875124	-0.508349	0	0	0
AT3G53420	AT2G42010	-0.836323	-0.479965	0	0	0
AT4G32280	AT3G26810	0.26424	-0.049087	0	0	0
AT4G32280	AT1G77850	0.114373	-0.237096	0	0	0
AT4G32280	AT1G15050	0.49376	-0.160914	0	0	0
AT4G32280	AT5G37020	0.668198	0.30699	1	1	1
AT4G32280	AT1G15580	0.809828	0.010182	1	0	0
AT4G32280	AT1G19220	0.796407	-0.0621407	1	0	0
AT1G75410	AT3G26090	0.397183	0.489838	0	1	0
AT1G75410	AT2G35940	0.303393	0.838143	0	1	0
AT1G75410	AT1G26260	0.352653	0.72366	0	1	0
AT1G75410	AT1G23380	0.220712	-0.61795	0	0	0
AT1G75410	AT1G11910	0.0983497	-0.110543	0	0	0
AT1G75410	AT5G04830	0.152539	0.0778658	0	0	0
AT1G75410	AT2G40000	0.574746	-0.241936	1	0	0
AT1G75410	AT2G36050	-0.224814	0.746035	0	1	0
AT1G75410	AT5G25220	-0.503832	0.838958	0	1	0
AT1G75410	AT1G19700	0.374625	0.478136	0	1	0
AT1G47870	AT2G22490	-0.312454	0.117043	0	0	0
AT1G47870	AT4G02570	0.833145	0.359038	1	1	1
AT1G47870	AT4G37630	-0.002602	-0.235898	0	0	0
AT1G47870	AT1G77000	0.303834	-0.429125	0	0	0
AT5G13280	AT3G15660	0.833333	-0.602239	1	0	0
AT5G13280	AT3G45640	0.85199	-0.367948	1	0	0
AT5G13280	AT5G60340	0.153922	0.0608264	0	0	0
AT5G13280	AT4G04950	0.574026	-0.36327	1	0	0
AT4G34160	AT5G48820	0.849802	-0.0321754	1	0	0
AT4G34160	AT3G48750	0.11123	0.18237	0	0	0
AT4G34160	AT2G32710	-0.041477	-0.317798	0	0	0
AT4G34160	AT3G50630	0.34942	0.139318	0	0	0
AT4G34160	AT2G27970	0.896816	0.414945	1	1	1
AT4G34160	AT5G02220	-0.705071	0.228643	0	0	0
AT4G34160	AT3G12280	-0.813795	0.224585	0	0	0
AT4G34160	AT1G76540	0.925729	0.407531	1	1	1
AT4G34160	AT2G23430	0.524645	-0.0235329	1	0	0
AT2G32710	AT1G69530	-0.0241035	0.344095	0	1	0
AT2G32710	AT2G27970	0.0526293	0.146903	0	0	0
AT2G32710	AT1G46840	-0.204347	0.234758	0	0	0
AT2G32710	AT5G67260	-0.0134216	-0.258487	0	0	0
AT2G32710	AT3G54650	-0.582811	0.297542	0	1	0
AT2G32710	AT5G11710	0.0251118	-0.628045	0	0	0
AT2G32710	AT2G22010	0.0185597	0.126084	0	0	0
AT2G32710	AT4G28230	0.0971723	-0.105242	0	0	0
AT2G32710	AT5G58290	0.0588813	0.206102	0	0	0
AT2G32710	AT1G47210	-0.357148	-0.337317	0	0	0
AT2G32710	AT1G70210	-0.0691064	-0.417963	0	0	0
AT2G32710	AT1G67580	0.676565	0.181731	1	0	0
AT2G32710	AT5G65420	-0.233276	0.307543	0	1	0
AT2G32710	AT1G10840	-0.159128	-0.534294	0	0	0
AT2G32710	AT1G80720	-0.212671	-0.437378	0	0	0
AT2G32710	AT1G47230	-0.0394331	-0.561682	0	0	0
AT2G32710	AT2G22490	0.493292	-0.0227832	0	0	0
AT2G32710	AT4G16143	0.226129	-0.214244	0	0	0
AT2G32710	AT1G76540	-0.0476455	-0.0853497	0	0	0
AT2G32710	AT3G12280	0.0134062	-0.516859	0	0	0
AT2G32710	AT5G43080	-0.574468	-0.498972	0	0	0
AT2G32710	AT1G80370	0.0484324	0.195374	0	0	0
AT2G32710	AT1G44110	-0.155359	0.231	0	0	0
AT2G32710	AT4G37630	-0.573729	-0.223494	0	0	0
AT5G07300	AT3G61190	0.820875	0.171301	1	0	0
AT5G07300	AT1G44110	-0.546339	0.0661628	0	0	0
AT2G38870	AT5G14240	-0.202266	0.202094	0	0	0
AT5G27680	AT5G67260	0.23379	-0.304354	0	0	0
AT3G11630	AT5G06290	0.991689	0.976065	1	1	1
AT3G11630	AT5G27620	-0.799339	0.790494	0	1	0
AT3G11630	AT4G09000	-0.793581	-0.382535	0	0	0
AT3G11630	AT1G47220	-0.19629	-0.695143	0	0	0
AT3G47080	AT2G24020	0.982647	0.685313	1	1	1
AT4G35450	AT5G17770	-0.885914	-0.862006	0	0	0
AT4G35450	AT5G59720	0.903709	0.107995	1	0	0
AT4G35450	AT3G17970	-0.107658	0.734928	0	1	0
AT4G35450	AT2G32720	0.436363	0.534379	0	1	0
AT4G35450	AT3G52420	-0.058912	-0.606849	0	0	0
AT4G35450	AT4G35000	-0.844137	0.911973	0	1	0
AT4G35450	AT1G59860	0.759412	-0.810177	1	0	0
AT1G65280	AT3G10650	-0.513206	-0.276722	0	0	0
AT4G26640	AT3G56710	-0.498775	-0.789276	0	0	0
AT5G43560	AT1G27320	0.615847	-0.237935	1	0	0
AT2G23430	AT2G22490	0.514784	-0.155752	1	0	0
AT2G23430	AT1G47230	-0.107627	0.298229	0	1	0
AT2G23430	AT1G47210	0.535329	-0.362686	1	0	0
AT2G23430	AT5G67260	0.686951	0.252317	1	0	0
AT2G23430	AT5G43080	0.568676	0.109066	1	0	0
AT2G23430	AT1G80370	0.121368	-0.0516754	0	0	0
AT2G23430	AT4G37630	-0.384158	-0.631615	0	0	0
AT2G23430	AT2G27970	0.764059	-0.168229	1	0	0
AT2G02510	AT5G65210	0.684223	0.292019	1	1	1
AT2G02510	AT5G14740	-0.89068	0.00835681	0	0	0
AT4G38810	AT4G33950	0.357008	0.285434	0	1	0
AT4G38810	AT1G10940	-0.450578	-0.15983	0	0	0
AT4G38810	AT1G60940	-0.466763	0.354443	0	1	0
AT2G45070	AT4G35580	0.898229	-0.640448	1	0	0
AT2G45070	AT1G27300	-0.639228	0.269313	0	0	0
AT5G61960	AT3G08850	-0.255278	0.349453	0	1	0
AT2G45820	AT4G02150	-0.906903	0.743735	0	1	0
AT2G45820	AT2G01830	0.850405	0.20575	1	0	0
AT2G45820	AT1G10470	0.831334	-0.0400559	1	0	0
AT2G45820	AT5G23750	0.899265	0.832011	1	1	1
AT2G45820	AT3G06720	-0.955694	-0.103309	0	0	0
AT4G16630	AT5G43080	-0.754984	0.664439	0	1	0
AT3G02850	AT5G37500	0.110965	0.246053	0	0	0
AT3G02360	AT3G26090	0.904759	-0.257791	1	0	0
AT5G42990	AT5G19430	0.625146	0.632089	1	1	1
AT2G29550	AT5G03240	-0.619611	0.677017	0	1	0
AT4G26090	AT3G25070	0.926191	-0.252094	1	0	0
AT4G26090	AT4G30120	0.533739	0.424589	1	1	1
AT4G26090	AT1G09840	-0.0894411	0.747813	0	1	0
AT4G26090	AT1G69840	0.422671	0.32951	0	1	0
AT4G26090	AT3G01290	0.534868	-0.132473	1	0	0
AT2G43650	AT4G24840	0.848801	0.357091	1	1	1
AT1G36160	AT5G19855	0.932228	-0.91911	1	0	0
AT1G36160	AT4G04330	0.919608	0.523465	1	1	1
AT1G36160	AT2G36010	0.973496	-0.775765	1	0	0
AT1G27730	AT2G43790	0.85211	0.936105	1	1	1
AT1G52380	AT1G48920	0.64738	0.26329	1	0	0
AT1G52380	AT1G79920	0.709535	0.371565	1	1	1
AT1G52380	AT4G02150	0.655486	0.784751	1	1	1
AT1G52380	AT5G53100	0.205818	-0.706063	0	0	0
AT1G52380	AT3G05590	0.720508	0.720535	1	1	1
AT1G52380	AT4G05520	-0.760925	-0.0710004	0	0	0
AT1G52380	AT3G12580	0.480471	-0.265437	0	0	0
AT1G52380	AT3G20040	-0.690962	0.14629	0	0	0
AT1G52380	AT1G20550	-0.436914	0.626857	0	1	0
AT1G52380	AT4G16143	0.636131	0.314612	1	1	1
AT1G52380	AT5G25980	-0.764247	0.796431	0	1	0
AT1G52380	AT5G04640	-0.452226	-0.571879	0	0	0
AT1G52380	AT1G04650	0.354494	-0.218561	0	0	0
AT1G52380	AT1G50030	0.346097	0.62932	0	1	0
AT1G52380	AT5G03740	0.497036	0.860854	0	1	0
AT5G64620	AT3G26090	-0.919689	0.20491	0	0	0
AT5G06680	AT1G73790	0.194057	-0.550767	0	0	0
AT5G06680	AT4G09550	-0.0539187	0.772388	0	1	0
AT4G27270	AT5G58800	0.0400623	-0.6109	0	0	0
AT2G24490	AT4G18590	0.0977573	0.32811	0	1	0
AT2G24490	AT2G36490	0.592326	-0.110918	1	0	0
AT2G24490	AT1G59750	-0.159186	-0.279638	0	0	0
AT2G24490	AT2G06510	-0.208424	0.119616	0	0	0
AT2G24490	AT2G16570	0.299613	0.306448	0	1	0
AT2G24490	AT5G62350	0.621383	-0.272438	1	0	0
AT1G73360	AT4G17710	0.395501	0.365666	0	1	0
AT3G57080	AT2G16390	-0.0599951	0.317173	0	1	0
AT2G03190	AT5G03970	0.0535167	-0.129672	0	0	0
AT2G03190	AT3G61590	-0.0830534	-0.159272	0	0	0
AT2G03190	AT4G02570	-0.00748781	0.201129	0	0	0
AT2G03190	AT3G23880	0.0204388	0.0837273	0	0	0
AT2G03190	AT4G11590	-0.113056	-0.364744	0	0	0
AT3G23430	AT2G33770	-0.68056	-0.118649	0	0	0
AT3G23430	AT2G13650	-0.909138	0.0730008	0	0	0
AT3G23430	AT5G04870	-0.891464	-0.157325	0	0	0
AT2G26300	AT5G18520	0.678809	-0.374393	1	0	0
AT2G26300	AT3G26090	0.877342	0.589031	1	1	1
AT2G26300	AT5G13430	0.666188	-0.728003	1	0	0
AT2G26300	AT3G05010	0.818854	-0.60303	1	0	0
AT2G26300	AT4G34990	0.792068	0.365025	1	1	1
AT2G26300	AT3G59220	-0.482674	0.566679	0	1	0
AT2G26300	AT3G59090	0.257756	0.411301	0	1	0
AT2G26300	AT4G33060	0.0415361	0.795389	0	1	0
AT2G26300	AT4G26410	0.315841	-0.0301689	0	0	0
AT2G26300	AT5G24620	-0.522391	-0.421612	0	0	0
AT2G26300	AT2G06850	-0.813377	-0.216708	0	0	0
AT2G26300	AT1G53230	0.785289	0.674309	1	1	1
AT2G26300	AT2G21620	-0.0426072	-0.759035	0	0	0
AT2G26300	AT5G04870	0.8754	0.411198	1	1	1
AT2G26300	AT1G11790	-0.72229	0.219233	0	0	0
AT1G26670	AT5G26980	-0.305679	-0.386202	0	0	0
AT1G26670	AT5G46860	0.225042	0.61171	0	1	0
AT1G26670	AT2G35190	-0.179309	0.378353	0	1	0
AT1G16180	AT3G10650	-0.324298	0.209601	0	0	0
AT1G51690	AT3G26090	0.112613	0.214445	0	0	0
AT3G43700	AT1G26830	-0.924299	0.899095	0	1	0
AT3G43700	AT2G22430	0.167752	0.746756	0	1	0
AT3G04730	AT3G62100	0.535804	-0.112692	1	0	0
AT3G04730	AT1G15050	0.4757	-0.415507	0	0	0
AT3G04730	AT2G33310	-0.563161	0.5951	0	1	0
AT3G50820	AT5G42980	-0.0171663	0.291003	0	1	0
AT1G04310	AT2G29100	-0.650886	0.503768	0	1	0
AT1G04310	AT5G23860	0.905232	-0.529385	1	0	0
AT1G04310	AT3G45290	-0.963009	-0.751272	0	0	0
AT1G04310	AT1G21270	-0.860749	-0.609641	0	0	0
AT1G04310	AT2G18480	-0.266155	0.304846	0	1	0
AT1G04310	AT3G06370	0.923649	0.650129	1	1	1
AT1G04310	AT5G05760	-0.88603	-0.485225	0	0	0
AT1G04310	AT1G01340	-0.953175	0.756883	0	1	0
AT1G04310	AT1G66340	-0.927099	0.434167	0	1	0
AT1G04310	AT4G25760	0.707685	0.100484	1	0	0
AT1G04310	AT5G04870	-0.879296	-0.445813	0	0	0
AT1G04310	AT1G12950	0.698131	0.561024	1	1	1
AT3G47470	AT1G61520	0.915373	0.967807	1	1	1
AT5G03070	AT1G07370	0.356181	0.125852	0	0	0
AT3G56070	AT5G37780	0.861284	0.691011	1	1	1
AT3G56070	AT3G51920	0.825786	0.171844	1	0	0
AT3G56070	AT3G43810	0.410377	0.788711	0	1	0
AT1G76900	AT5G42190	0.449543	0.787062	0	1	0
AT5G02220	AT2G22490	-0.630622	-0.0222182	0	0	0
AT5G02220	AT2G27970	-0.860504	0.587383	0	1	0
AT1G05140	AT3G10650	0.156034	-0.256052	0	0	0
AT4G29810	AT2G43790	0.941018	-0.501157	1	0	0
AT4G29810	AT4G01370	0.960661	0.531113	1	1	1
AT4G29810	AT3G59790	-0.224167	-0.418985	0	0	0
AT4G29810	AT1G01560	0.963166	0.360893	1	1	1
AT4G29810	AT4G11330	0.88552	-0.170506	1	0	0
AT4G29810	AT1G07880	-0.968085	0.0956971	0	0	0
AT4G29810	AT4G08500	0.90851	-0.475092	1	0	0
AT3G02780	AT3G27960	0.745247	0.466723	1	1	1
AT1G30970	AT3G19590	-0.934355	-0.0779827	0	0	0
AT1G30970	AT5G37055	0.0735714	0.124381	0	0	0
AT1G30970	AT5G22330	0.476728	-0.085596	0	0	0
AT1G76540	AT5G25380	0.806282	-0.408048	1	0	0
AT1G76540	AT3G50630	0.235948	0.245906	0	0	0
AT1G76540	AT2G27970	0.863393	0.681611	1	1	1
AT1G76540	AT2G17620	0.796144	0.0364454	1	0	0
AT1G76540	AT5G67260	0.940627	0.378549	1	1	1
AT1G76540	AT2G23430	0.60913	-0.277776	1	0	0
AT1G76540	AT1G16330	0.864454	0.250148	1	0	0
AT1G76540	AT1G70210	0.948023	0.378705	1	1	1
AT1G76540	AT1G49620	0.743637	0.0264138	1	0	0
AT1G76540	AT5G65420	0.0470339	-0.205322	0	0	0
AT1G76540	AT2G22490	0.442807	0.221897	0	0	0
AT1G76540	AT1G47230	0.420312	0.0522016	0	0	0
AT1G76540	AT3G49520	0.417609	-0.166917	0	0	0
AT1G76540	AT5G43080	0.769029	0.0631104	1	0	0
AT1G76540	AT1G44110	0.684734	0.559101	1	1	1
AT1G76540	AT1G80370	0.349983	0.0298136	0	0	0
AT1G76540	AT4G37630	-0.228598	0.107754	0	0	0
AT2G05520	AT1G21240	0.777451	0.555746	1	1	1
AT2G05520	AT5G19280	-0.752656	-0.533849	0	0	0
AT2G05520	AT1G21250	0.84042	-0.449073	1	0	0
AT2G05520	AT4G30840	0.577322	0.444067	1	1	1
AT5G41600	AT5G02040	-0.708447	-0.652943	0	0	0
AT5G41600	AT5G40260	0.483413	-0.560495	0	0	0
AT5G41600	AT2G03120	-0.820386	0.633786	0	1	0
AT5G41600	AT3G07950	-0.84268	-0.372424	0	0	0
AT5G41600	AT4G01150	0.571903	0.693566	1	1	1
AT5G41600	AT2G33120	-0.701484	-0.443951	0	0	0
AT5G41600	AT1G01230	0.0745084	-0.0195281	0	0	0
AT5G41600	AT3G53610	-0.622018	0.667989	0	1	0
AT5G41600	AT1G77350	-0.714505	0.590334	0	1	0
AT5G41600	AT4G11220	-0.721419	-0.184981	0	0	0
AT5G41600	AT3G13175	0.566219	-0.540041	1	0	0
AT5G41600	AT3G54120	-0.13635	-0.553079	0	0	0
AT5G41600	AT3G27080	-0.37434	0.789407	0	1	0
AT5G41600	AT3G02420	-0.641951	-0.106042	0	0	0
AT5G41600	AT1G52220	0.646223	0.698409	1	1	1
AT5G41600	AT4G23630	-0.559536	0.309893	0	1	0
AT5G41600	AT3G05280	-0.470519	-0.135378	0	0	0
AT5G41600	AT2G23310	-0.577129	-0.631713	0	0	0
AT5G41600	AT3G46060	-0.311267	-0.491512	0	0	0
AT5G41600	AT4G13345	0.862193	0.713772	1	1	1
AT5G41600	AT1G55190	0.176997	-0.543719	0	0	0
AT1G18720	AT5G22290	0.897269	-0.0971917	1	0	0
AT1G18720	AT3G60600	0.944554	0.411833	1	1	1
AT4G26560	AT5G35410	-0.35532	-0.0991547	0	0	0
AT5G44790	AT3G56240	-0.0807211	0.262252	0	0	0
AT2G39100	AT3G48150	0.410875	-0.43042	0	0	0
AT2G39100	AT4G11890	-0.638717	0.411901	0	1	0
AT2G39100	AT4G17220	-0.422525	-0.189549	0	0	0
AT2G39100	AT3G07780	-0.606397	0.0366492	0	0	0
AT2G39100	AT1G09660	0.579417	0.663078	1	1	1
AT2G39100	AT5G61010	-0.611028	-0.417163	0	0	0
AT2G39100	AT5G53060	-0.0520042	-0.0979863	0	0	0
AT2G39100	AT4G01090	0.187002	0.324872	0	1	0
AT2G39100	AT4G39050	0.591522	0.420354	1	1	1
AT2G39100	AT5G24660	0.078421	0.335021	0	1	0
AT2G39100	AT4G08150	-0.0914665	-0.68178	0	0	0
AT3G54850	AT3G48150	-0.317364	-0.196884	0	0	0
AT3G54850	AT1G04130	-0.0593798	0.165043	0	0	0
AT3G54850	AT4G05400	0.736119	0.188655	1	0	0
AT3G54850	AT1G18150	-0.795793	0.626619	0	1	0
AT3G54850	AT5G19010	-0.836671	0.2254	0	0	0
AT3G54850	AT4G36110	0.861422	0.107051	1	0	0
AT3G54850	AT1G53510	-0.492832	0.434541	0	1	0
AT3G54850	AT4G21380	0.632409	-0.106047	1	0	0
AT3G54850	AT5G58950	-0.443548	-0.0496614	0	0	0
AT3G54850	AT1G01630	0.92536	0.134702	1	0	0
AT2G46225	AT4G16340	0.873634	0.367163	1	1	1
AT2G46225	AT4G18600	0.691235	0.393762	1	1	1
AT2G46225	AT2G34150	0.629444	0.047808	1	0	0
AT2G46225	AT2G22640	0.838627	0.304963	1	1	1
AT2G46225	AT1G13180	-0.483587	-0.156897	0	0	0
AT1G75110	AT4G15930	0.824752	0.286859	1	1	1
AT1G13980	AT2G01830	0.292496	0.254203	0	0	0
AT1G13980	AT2G29960	-0.382869	0.797139	0	1	0
AT5G67570	AT2G36990	0.935003	0.689096	1	1	1
AT4G36710	AT3G26090	-0.0278201	-0.489083	0	0	0
AT1G70660	AT3G29270	0.608279	0.692717	1	1	1
AT1G70660	AT1G78870	0.492128	0.044821	0	0	0
AT5G13790	AT2G22540	0.488007	0.355725	0	1	0
AT5G13790	AT2G42830	0.343362	-0.247546	0	0	0
AT5G13790	AT1G24260	0.687571	-0.255682	1	0	0
AT5G13790	AT4G38130	-0.52295	0.229543	0	0	0
AT5G13790	AT4G11880	-0.426916	0.451291	0	1	0
AT5G13790	AT5G37780	-0.372689	0.196012	0	0	0
AT5G13790	AT2G41090	-0.373053	0.339053	0	1	0
AT5G13790	AT2G45640	-0.542134	-0.11115	0	0	0
AT5G13790	AT3G43810	-0.540946	0.313639	0	1	0
AT5G13790	AT3G51920	-0.327489	0.0710639	0	0	0
AT5G13790	AT4G09960	-0.295974	-0.204708	0	0	0
AT5G13790	AT4G24540	0.241476	0.085808	0	0	0
AT5G13790	AT2G45660	0.560383	0.23393	1	0	0
AT5G13790	AT1G71830	0.580057	-0.147753	1	0	0
AT5G13790	AT3G57230	0.293466	0.0975586	0	0	0
AT5G13790	AT3G58780	0.15045	0.15561	0	0	0
AT5G51210	AT4G30840	-0.670943	0.388843	0	1	0
AT5G67360	AT1G22300	-0.853756	0.132751	0	0	0
AT2G42780	AT5G59140	0.858601	0.13309	1	0	0
AT5G05410	AT1G20100	0.636817	0.732743	1	1	1
AT5G05410	AT5G13430	0.5641	0.356412	1	1	1
AT5G05410	AT4G27750	-0.103335	-0.628047	0	0	0
AT5G05410	AT4G28910	0.369804	-0.139629	0	0	0
AT5G05410	AT4G36980	0.0221296	-0.385721	0	0	0
AT5G05410	AT2G35500	-0.706043	-0.514936	0	0	0
AT5G05410	AT5G18440	0.816955	-0.480508	1	0	0
AT5G05410	AT1G25540	0.462421	0.226532	0	0	0
AT5G05410	AT1G21560	-0.42065	-0.510178	0	0	0
AT5G05410	AT1G54440	0.724817	-0.468416	1	0	0
AT5G05410	AT1G68560	-0.60746	-0.474491	0	0	0
AT5G05410	AT1G20960	0.708548	0.741865	1	1	1
AT5G05410	AT1G31180	-0.623901	-0.720236	0	0	0
AT5G05410	AT1G06770	0.34883	-0.231662	0	0	0
AT5G05410	AT1G31817	-0.137996	-0.249502	0	0	0
AT5G05410	AT3G25920	-0.644952	-0.505855	0	0	0
AT5G05410	AT2G30350	-0.479416	-0.587414	0	0	0
AT5G05410	AT3G04480	0.911534	-0.432898	1	0	0
AT5G27940	AT5G11390	-0.271555	-0.269212	0	0	0
AT3G54220	AT5G03150	0.761956	0.613009	1	1	1
AT3G54220	AT4G29350	-0.599646	0.0322436	0	0	0
AT3G54220	AT2G01540	-0.703903	0.64238	0	1	0
AT3G54220	AT1G75750	0.422554	-0.631143	0	0	0
AT3G54220	AT1G03840	0.693557	0.123544	1	0	0
AT2G28240	AT5G45600	-0.434415	-0.564643	0	0	0
AT3G50440	AT4G37150	-0.920091	-0.79018	0	0	0
AT1G10010	AT5G53550	-0.600665	-0.764658	0	0	0
AT1G10010	AT1G05940	-0.243445	0.716956	0	1	0
AT1G10010	AT2G02040	-0.633255	0.802505	0	1	0
AT1G10010	AT1G28220	0.618837	0.139982	1	0	0
AT1G10010	AT1G19450	0.54842	-0.414408	1	0	0
AT3G26020	AT3G25800	-0.492813	0.224128	0	0	0
AT2G17250	AT3G26090	0.76804	-0.0778778	1	0	0
AT3G06590	AT1G59640	0.760089	0.657306	1	1	1
AT3G06590	AT4G36540	0.913232	-0.247723	1	0	0
AT3G06590	AT5G15160	0.927033	0.464432	1	1	1
AT3G06590	AT3G49580	-0.498621	0.410374	0	1	0
AT2G10940	AT4G30840	-0.810851	-0.743315	0	0	0
AT3G48360	AT1G35670	0.567068	0.276066	1	1	1
AT3G48360	AT1G26830	-0.792494	0.0621099	0	0	0
AT3G48360	AT4G09570	-0.90435	-0.00825616	0	0	0
AT4G28490	AT4G35600	0.962715	-0.0989098	1	0	0
AT4G28490	AT1G01340	0.958006	0.552113	1	1	1
AT3G02310	AT3G54340	-0.206267	0.141517	0	0	0
AT3G02310	AT2G45660	-0.102155	-0.566808	0	0	0
AT3G02310	AT1G69120	-0.281252	0.38042	0	1	0
AT3G02310	AT4G18960	-0.0074917	0.247551	0	0	0
AT3G02310	AT4G37940	0.149152	-0.0219982	0	0	0
AT3G02310	AT5G23260	0.00409475	-0.0166861	0	0	0
AT3G02310	AT3G57230	0.00129239	-0.399439	0	0	0
AT3G02310	AT5G20240	0.659572	0.187884	1	0	0
AT5G04470	AT3G48750	-0.267928	0.811864	0	1	0
AT5G04470	AT2G27970	0.890958	-0.498333	1	0	0
AT5G04470	AT5G65420	0.136633	-0.356933	0	0	0
AT5G04470	AT4G25550	-0.875128	0.73729	0	1	0
AT5G04470	AT2G22490	0.415883	0.0990299	0	0	0
AT5G04470	AT5G67260	0.956331	0.561918	1	1	1
AT5G04470	AT1G61870	-0.929372	0.728271	0	1	0
AT5G04470	AT5G26860	-0.974786	0.75456	0	1	0
AT2G42400	AT4G34460	0.351094	0.265779	0	0	0
AT2G42400	AT3G59220	0.278659	0.0579141	0	0	0
AT2G42400	AT2G26300	0.51164	-0.0163023	1	0	0
AT2G42400	AT4G26410	0.0318514	0.519781	0	1	0
AT1G09420	AT4G03520	-0.875901	-0.0212146	0	0	0
AT5G26250	AT4G01010	-0.216928	0.459477	0	1	0
AT5G66730	AT1G14920	-0.157173	0.500191	0	1	0
AT4G26530	AT5G42980	0.028049	0.485815	0	1	0
AT4G26530	AT1G65000	-0.834531	-0.86358	0	0	0
AT3G17420	AT3G61790	0.137485	0.417299	0	1	0
AT3G08780	AT3G48150	-0.325764	0.683939	0	1	0
AT3G08780	AT2G35940	0.595222	-0.527387	1	0	0
AT3G08780	AT1G51740	-0.133999	0.09306	0	0	0
AT3G08780	AT4G00150	-0.600858	-0.144535	0	0	0
AT2G02300	AT3G49580	-0.713583	0.248336	0	0	0
AT4G10100	AT2G43760	-0.825775	0.673458	0	1	0
AT1G13690	AT2G01950	0.535618	-0.571859	1	0	0
AT4G08700	AT2G13650	-0.830312	-0.845861	0	0	0
AT5G10170	AT4G30840	-0.928909	-0.765646	0	0	0
AT3G23710	AT1G06950	0.470473	0.922836	0	1	0
AT1G70510	AT2G35940	-0.634953	-0.462333	0	0	0
AT1G70510	AT4G36870	0.279146	0.156968	0	0	0
AT1G70510	AT2G23760	0.476394	-0.064451	0	0	0
AT1G70510	AT4G32980	0.45224	-0.418053	0	0	0
AT1G70510	AT1G79960	0.33538	0.315817	0	1	0
AT1G70510	AT2G27990	0.32862	-0.424919	0	0	0
AT1G70510	AT5G41410	-0.587918	-0.456654	0	0	0
AT1G70510	AT2G27220	-0.10545	0.134962	0	0	0
AT2G35635	AT4G02570	-0.414958	0.478097	0	1	0
AT3G55660	AT3G51300	0.517545	0.552458	1	1	1
AT2G18170	AT5G40440	-0.463246	-0.47153	0	0	0
AT3G54390	AT4G33350	0.716556	0.353339	1	1	1
AT3G54390	AT2G22125	0.521416	0.449951	1	1	1
AT3G54390	AT3G19120	0.573391	0.193001	1	0	0
AT3G54390	AT2G17670	-0.803137	0.43081	0	1	0
AT3G54390	AT1G52240	0.48012	0.417024	0	1	0
AT3G54390	AT2G20585	-0.710927	-0.456974	0	0	0
AT3G54390	AT1G02680	-0.80729	0.43011	0	1	0
AT3G54390	AT4G37280	0.724399	0.371899	1	1	1
AT3G54390	AT2G25730	0.46381	-0.367147	0	0	0
AT3G54390	AT1G71050	0.49104	0.0850095	0	0	0
AT1G24190	AT4G38130	0.810056	0.178981	1	0	0
AT1G24190	AT3G20310	0.157534	-0.109901	0	0	0
AT1G13030	AT2G06050	0.759083	-0.123271	1	0	0
AT1G13030	AT4G04620	0.675324	-0.504603	1	0	0
AT1G13030	AT3G06720	0.695347	0.0989936	1	0	0
AT2G21380	AT2G35940	-0.912944	0.650024	0	1	0
AT2G21380	AT2G39760	-0.549223	0.710527	0	1	0
AT3G63400	AT5G18810	-0.255264	0.412785	0	1	0
AT3G63400	AT3G50670	0.861651	-0.181437	1	0	0
AT3G63400	AT5G64960	0.875556	-0.142883	1	0	0
AT2G38860	AT2G36410	-0.524206	-0.866945	0	0	0
AT5G61850	AT1G30950	0.353554	0.532426	0	1	0
AT5G61850	AT3G61250	-0.199152	-0.64198	0	0	0
AT4G37180	AT2G26300	-0.834405	-0.239073	0	0	0
AT3G27090	AT3G58560	0.85047	0.325846	1	1	1
AT5G16150	AT1G27300	0.531703	0.35777	1	1	1
AT5G16150	AT1G26670	-0.356935	-0.0678968	0	0	0
AT5G16150	AT5G15240	0.95481	0.304386	1	1	1
AT5G16150	AT2G20780	-0.935582	-0.00751642	0	0	0
AT5G16150	AT2G18790	0.864453	-0.156327	1	0	0
AT5G16150	AT2G29100	-0.532311	0.0985017	0	0	0
AT5G16150	AT4G39030	-0.956165	-0.0470468	0	0	0
AT5G16150	AT1G48270	0.830168	0.349168	1	1	1
AT5G16150	AT4G01010	-0.952314	-0.0479963	0	0	0
AT5G16150	AT2G05630	-0.955671	0.0175875	0	0	0
AT5G16150	AT4G14640	-0.498069	-0.0311291	0	0	0
AT5G16150	AT3G01090	-0.843513	0.417043	0	1	0
AT5G16150	AT1G10010	0.440817	0.33718	0	1	0
AT5G16150	AT5G55470	0.827608	0.00384502	1	0	0
AT5G16150	AT3G52400	-0.910839	0.321778	0	1	0
AT5G16150	AT3G60600	-0.918091	0.0699134	0	0	0
AT5G16150	AT2G41560	0.878813	-0.28864	1	0	0
AT1G50300	AT1G17440	0.215249	0.362629	0	1	0
AT1G50300	AT3G02150	-0.659153	0.28922	0	1	0
AT1G50300	AT1G25490	-0.257876	0.520284	0	1	0
AT2G26990	AT1G26830	0.810647	0.694071	1	1	1
AT2G26990	AT4G02570	0.806641	0.650836	1	1	1
AT2G26990	AT3G61140	0.727433	0.711301	1	1	1
AT2G26990	AT5G42970	0.388275	0.267663	0	0	0
AT2G26990	AT1G71230	0.202528	0.651408	0	1	0
AT1G25260	AT2G01830	-0.738039	0.223692	0	0	0
AT4G00740	AT2G38650	0.503261	0.828552	1	1	1
AT2G46370	AT1G28200	0.749717	-0.823517	1	0	0
AT2G46370	AT2G32950	-0.154176	0.788584	0	1	0
AT3G21090	AT4G09570	-0.857327	-0.342453	0	0	0
AT1G56540	AT2G41620	0.208665	-0.0800887	0	0	0
AT4G17730	AT1G20100	-0.39082	-0.431115	0	0	0
AT4G17730	AT3G26090	-0.24645	0.341422	0	1	0
AT4G17730	AT2G26300	0.117162	0.909403	0	1	0
AT4G17730	AT1G55150	-0.646248	0.0758919	0	0	0
AT4G17730	AT5G20230	-0.410602	-0.803955	0	0	0
AT4G17730	AT5G64140	-0.634429	0.191277	0	0	0
AT4G17730	AT2G21620	-0.0607381	-0.726681	0	0	0
AT4G17730	AT3G20290	-0.26723	0.738597	0	1	0
AT4G17730	AT1G44920	0.222931	0.649532	0	1	0
AT4G17730	AT5G39510	-0.421677	0.0694508	0	0	0
AT4G17730	AT1G35670	0.442623	0.0196137	0	0	0
AT4G17730	AT4G24770	0.213068	0.637185	0	1	0
AT4G17730	AT1G56280	-0.0400659	0.415167	0	1	0
AT4G17730	AT1G71260	-0.529517	0.705473	0	1	0
AT4G17730	AT4G26410	-0.439322	-0.150764	0	0	0
AT4G17730	AT5G13630	0.250075	0.729591	0	1	0
AT4G17730	AT2G06850	0.373981	-0.193495	0	0	0
AT4G17730	AT5G60640	-0.276054	0.605367	0	1	0
AT4G11880	AT2G22540	-0.45108	0.160887	0	0	0
AT4G11880	AT4G24540	-0.267466	0.128274	0	0	0
AT4G11880	AT4G09960	0.130755	-0.2531	0	0	0
AT4G11880	AT2G45660	-0.417754	0.231589	0	0	0
AT4G11880	AT3G54220	-0.0537913	-0.136465	0	0	0
AT4G11880	AT5G60910	0.55046	0.489009	1	1	1
AT4G11880	AT3G57230	-0.246212	0.0846032	0	0	0
AT4G11880	AT3G58780	-0.366274	-0.0272446	0	0	0
AT4G37930	AT5G04140	0.894624	0.955395	1	1	1
AT4G39820	AT5G02150	-0.531778	-0.723542	0	0	0
AT4G39820	AT3G54390	-0.76171	-0.319208	0	0	0
AT4G39820	AT1G15720	-0.535551	-0.660304	0	0	0
AT4G39820	AT2G44950	-0.0459941	-0.596566	0	0	0
AT4G39820	AT3G29035	0.749988	0.557378	1	1	1
AT4G39820	AT3G49580	0.413785	0.646695	0	1	0
AT1G14000	AT2G01950	-0.509621	0.439184	0	1	0
AT1G31050	AT3G48150	0.256936	0.402098	0	1	0
AT1G31050	AT1G01440	-0.44648	0.0589498	0	0	0
AT1G31050	AT1G03040	-0.397825	0.409111	0	1	0
AT1G31050	AT3G49580	-0.261934	0.51372	0	1	0
AT5G05440	AT2G29380	0.536775	0.599872	1	1	1
AT5G05440	AT5G57050	-0.524484	0.499829	0	1	0
AT5G05440	AT5G59220	0.410379	0.493815	0	1	0
AT5G05440	AT1G72770	-0.562468	-0.136961	0	0	0
AT4G25760	AT4G28700	0.320787	-0.30734	0	0	0
AT4G25760	AT5G33280	0.513978	-0.1251	1	0	0
AT4G25760	AT5G53760	0.759731	-0.296248	1	0	0
AT4G25760	AT2G27030	-0.489125	-0.250614	0	0	0
AT4G25760	AT5G48410	-0.0795898	0.222047	0	0	0
AT4G25760	AT4G22790	0.408981	0.465945	0	1	0
AT4G25760	AT3G11900	0.0603017	0.300268	0	1	0
AT4G25760	AT5G04770	0.47436	0.361747	0	1	0
AT4G25760	AT3G05400	0.85851	0.305928	1	1	1
AT4G25760	AT2G26300	-0.653592	-0.466768	0	0	0
AT4G25760	AT3G08040	0.179417	0.409221	0	1	0
AT4G25760	AT5G63850	0.46048	0.266502	0	0	0
AT4G25760	AT4G24250	0.582847	0.174803	1	0	0
AT4G25760	AT1G11260	-0.287099	-0.186098	0	0	0
AT4G25760	AT2G45960	0.625367	-0.0499897	1	0	0
AT4G25760	AT2G18790	0.769409	-0.288857	1	0	0
AT4G25760	AT1G26480	-0.106798	0.311983	0	1	0
AT4G25760	AT1G08930	-0.781176	0.20469	0	0	0
AT4G25760	AT5G65990	0.80279	0.0321097	1	0	0
AT4G25760	AT3G01090	-0.718948	-0.304129	0	0	0
AT4G25760	AT2G41190	0.491431	0.355006	0	1	0
AT4G25760	AT3G17700	-0.751754	0.184435	0	0	0
AT4G25760	AT4G35300	0.480707	0.135412	0	0	0
AT4G25760	AT2G02040	-0.688422	0.299552	0	1	0
AT4G25760	AT1G51500	0.586203	-0.174702	1	0	0
AT4G25760	AT4G17615	-0.734886	0.242029	0	0	0
AT4G25760	AT4G32150	-0.659532	-0.379987	0	0	0
AT4G25760	AT3G46980	-0.194587	-0.228235	0	0	0
AT4G25760	AT3G29160	-0.293505	-0.219663	0	0	0
AT5G28640	AT4G37740	0.854526	-0.00933677	1	0	0
AT5G28640	AT3G13960	0.31772	0.409727	0	1	0
AT5G28640	AT2G22840	-0.501529	0.157622	0	0	0
AT5G28640	AT3G52910	-0.247925	0.304798	0	1	0
AT5G28640	AT4G09000	-0.57528	0.131494	0	0	0
AT5G65930	AT2G46600	-0.879766	0.0344836	0	0	0
AT5G65930	AT3G52890	0.905762	0.316104	1	1	1
AT3G02230	AT3G18130	0.688081	0.0564233	1	0	0
AT5G15170	AT1G01510	0.704602	0.474899	1	1	1
AT5G09320	AT1G18800	-0.654106	0.801558	0	1	0
AT5G09320	AT5G64780	-0.896461	0.273569	0	1	0
AT5G09320	AT3G49580	-0.517627	-0.766621	0	0	0
AT1G27340	AT2G03160	0.0878856	-0.0432825	0	0	0
AT4G03280	AT4G39710	0.975823	0.913575	1	1	1
AT4G03280	AT3G27925	-0.329569	0.505153	0	1	0
AT4G03280	AT3G50630	0.0744861	0.705881	0	1	0
AT1G09960	AT2G32720	0.30489	-0.510549	0	0	0
AT1G44900	AT2G40550	0.353188	-0.0962905	0	0	0
AT3G16120	AT3G57540	-0.177084	-0.0551939	0	0	0
AT3G16120	AT3G29320	0.146054	-0.27042	0	0	0
AT3G16120	AT3G50060	-0.430074	-0.328419	0	0	0
AT3G16120	AT3G54390	0.682432	-0.193142	1	0	0
AT3G16120	AT3G53320	0.187269	0.0184378	0	0	0
AT3G16120	AT2G24550	0.193971	0.312853	0	1	0
AT3G16120	AT2G01190	-0.339091	0.257246	0	0	0
AT3G16120	AT5G14910	0.296323	-0.358321	0	0	0
AT3G16120	AT3G54230	-0.599285	-0.235395	0	0	0
AT3G16120	AT1G52240	-0.010373	-0.294982	0	0	0
AT3G16120	AT2G17200	-0.313565	0.462526	0	1	0
AT3G16120	AT2G42790	-0.289008	0.477408	0	1	0
AT3G16120	AT3G21175	-0.392643	-0.492624	0	0	0
AT1G32640	AT3G22380	0.527543	0.546633	1	1	1
AT1G32640	AT1G19180	0.327851	-0.0793257	0	0	0
AT1G32640	AT1G14920	-0.552133	0.266236	0	0	0
AT1G32640	AT4G17880	0.931375	0.37466	1	1	1
AT1G32640	AT5G17490	0.271663	-0.220242	0	0	0
AT1G32640	AT1G25540	0.022404	0.317221	0	1	0
AT1G32640	AT3G03450	-0.570779	0.376607	0	1	0
AT1G32640	AT1G70700	0.660429	-0.19056	1	0	0
AT1G32640	AT1G30135	-0.330948	-0.441065	0	0	0
AT1G32640	AT5G13220	-0.498265	-0.213206	0	0	0
AT1G32640	AT4G14716	0.546047	0.629213	1	1	1
AT1G32640	AT3G17860	-0.389431	-0.00856077	0	0	0
AT1G32640	AT2G01570	-0.698068	0.225452	0	0	0
AT1G32640	AT1G72450	0.621386	-0.232241	1	0	0
AT1G32640	AT5G46760	0.896876	0.134516	1	0	0
AT1G32640	AT1G17380	-0.025652	0.116578	0	0	0
AT1G32640	AT1G74950	0.956836	0.72733	1	1	1
AT1G32640	AT5G20900	0.718849	0.679058	1	1	1
AT3G46590	AT5G17990	0.846594	-0.566337	1	0	0
AT3G46590	AT3G01320	0.838672	0.0454154	1	0	0
AT1G54310	AT3G26090	-0.951658	0.392167	0	1	0
AT1G52870	AT4G35580	0.449023	0.797289	0	1	0
AT1G52870	AT3G60600	0.618444	-0.473473	1	0	0
AT1G52870	AT3G16310	0.409093	0.699117	0	1	0
AT4G10340	AT5G19855	0.743551	-0.86055	1	0	0
AT4G10340	AT4G04330	0.870991	0.508103	1	1	1
AT4G10340	AT4G30840	-0.516683	-0.583844	0	0	0
AT2G16930	AT3G49580	0.333898	-0.586861	0	0	0
AT2G44530	AT1G66750	-0.800986	0.495333	0	1	0
AT5G66510	AT5G14740	-0.865621	0.243024	0	0	0
AT4G28300	AT3G51180	0.412155	0.580717	0	1	0
AT4G28300	AT5G64960	0.759445	0.0357529	1	0	0
AT4G28300	AT4G24700	-0.665095	-0.318348	0	0	0
AT5G53360	AT4G26640	-0.40087	-0.648312	0	0	0
AT5G53360	AT3G61790	0.809622	0.493229	1	1	1
AT5G53360	AT1G56010	0.894008	-0.150211	1	0	0
AT5G58140	AT5G10450	-0.808479	-0.789781	0	0	0
AT5G58140	AT2G02950	0.909645	0.828194	1	1	1
AT5G58140	AT1G14280	0.961435	0.858405	1	1	1
AT5G58140	AT4G17220	-0.735478	0.142261	0	0	0
AT5G58140	AT5G19150	0.946691	0.805404	1	1	1
AT5G58140	AT4G26090	-0.336463	0.753362	0	1	0
AT5G58140	AT5G64330	0.989285	0.331849	1	1	1
AT5G58140	AT2G32950	0.757199	0.872238	1	1	1
AT5G58140	AT1G25490	0.711998	-0.577252	1	0	0
AT5G20250	AT4G29820	-0.911949	-0.195387	0	0	0
AT4G21470	AT4G14640	0.397733	-0.373809	0	0	0
AT4G38930	AT1G71230	0.0573462	0.78536	0	1	0
AT2G31230	AT1G25540	0.495991	-0.171349	0	0	0
AT1G79940	AT2G18790	-0.886408	0.623955	0	1	0
AT1G79940	AT5G15240	-0.943716	-0.559299	0	0	0
AT1G79940	AT1G66760	-0.893302	-0.614925	0	0	0
AT1G79940	AT2G02040	0.810676	-0.563034	1	0	0
AT1G79940	AT4G12730	-0.981153	0.713535	0	1	0
AT1G79940	AT3G29160	0.23657	0.609363	0	1	0
AT3G07350	AT3G48150	0.466953	0.774248	0	1	0
AT3G07350	AT1G52240	0.539501	-0.331849	1	0	0
AT3G48100	AT4G17240	0.913631	0.0691365	1	0	0
AT3G48100	AT5G39340	0.628186	-0.134929	1	0	0
AT3G48100	AT1G13030	-0.825402	0.0584177	0	0	0
AT3G48100	AT1G52070	-0.119393	0.16311	0	0	0
AT3G48100	AT2G36270	0.66692	0.384105	1	1	1
AT3G48100	AT4G29040	-0.950688	-0.495336	0	0	0
AT3G48100	AT4G34670	-0.892202	-0.240015	0	0	0
AT3G48100	AT3G44110	-0.918908	-0.122916	0	0	0
AT3G48100	AT5G62440	-0.947787	-0.238876	0	0	0
AT3G48100	AT3G29350	0.448236	-0.121374	0	0	0
AT3G48100	AT5G46250	-0.896887	0.305639	0	1	0
AT3G48100	AT3G21510	0.901077	-0.105252	1	0	0
AT3G48100	AT2G30490	-0.849756	0.286433	0	1	0
AT3G48100	AT5G54490	-0.948158	0.232443	0	0	0
AT3G48100	AT3G48040	0.778612	-0.150971	1	0	0
AT3G48100	AT5G26830	-0.913921	-0.275847	0	0	0
AT5G23405	AT5G17020	0.632168	-0.409829	1	0	0
AT5G27320	AT4G24210	0.416572	0.513392	0	1	0
AT5G27320	AT1G14920	0.800293	0.397212	1	1	1
AT5G27320	AT5G17490	-0.0807037	-0.394214	0	0	0
AT5G27320	AT2G01570	0.798783	-0.00636658	1	0	0
AT5G27320	AT3G03450	0.732246	0.347473	1	1	1
AT5G40330	AT4G00480	0.708369	0.0919571	1	0	0
AT3G28930	AT4G17730	-0.477446	-0.72189	0	0	0
AT5G40590	AT5G23310	-0.352642	-0.491168	0	0	0
AT3G54290	AT5G23310	-0.347535	0.0267351	0	0	0
AT3G54620	AT5G28770	-0.743078	0.00315331	0	0	0
AT3G54620	AT3G24650	-0.801554	0.000379686	0	0	0
AT3G54620	AT3G62420	0.503602	0.294062	1	1	1
AT3G54620	AT4G02640	0.906636	-0.39754	1	0	0
AT5G26340	AT2G39130	-0.89627	-0.145595	0	0	0
AT5G26340	AT4G35290	-0.848982	-0.645519	0	0	0
AT5G26340	AT1G58340	0.11862	0.887861	0	1	0
AT5G05680	AT1G75340	-0.526464	-0.29178	0	0	0
AT2G18350	AT5G65410	0.779753	0.640288	1	1	1
AT2G18350	AT3G28920	-0.0838808	-0.542453	0	0	0
AT2G26330	AT5G62230	0.423257	-0.556962	0	0	0
AT2G26330	AT2G20875	0.658883	0.501569	1	1	1
AT2G26330	AT1G34245	0.552898	-0.477087	1	0	0
AT2G26330	AT1G80080	0.499756	-0.840373	0	0	0
AT2G14120	AT4G33650	0.49254	0.744504	0	1	0
AT5G61340	AT3G10260	-0.640718	-0.69145	0	0	0
AT5G61340	AT1G78100	0.482104	0.962744	0	1	0
AT5G61340	AT3G29270	-0.821071	0.853032	0	1	0
AT5G61340	AT4G19030	-0.987105	-0.32729	0	0	0
AT5G61340	AT5G22290	-0.937817	0.0194931	0	0	0
AT5G61340	AT5G41600	0.76838	0.743779	1	1	1
AT5G61340	AT1G27300	0.775946	-0.576298	1	0	0
AT5G61340	AT3G60600	-0.892323	-0.523005	0	0	0
AT1G09660	AT3G48150	0.200828	-0.726916	0	0	0
AT1G09660	AT3G51180	-0.621102	-0.799614	0	0	0
AT1G09660	AT3G02150	0.332315	-0.598469	0	0	0
AT1G09660	AT5G64350	-0.843912	0.295288	0	1	0
AT1G09660	AT5G54580	-0.441928	0.809674	0	1	0
AT1G09660	AT2G47700	0.618282	0.44997	1	1	1
AT1G09660	AT3G15160	0.0114627	-0.636972	0	0	0
AT1G09660	AT2G38610	-0.635039	-0.581532	0	0	0
AT1G09660	AT1G49850	-0.514336	-0.231475	0	0	0
AT1G09660	AT5G51110	0.838851	0.844549	1	1	1
AT4G29040	AT1G64520	0.922766	0.435602	1	1	1
AT4G29040	AT2G20580	0.924829	0.591115	1	1	1
AT4G29040	AT1G45000	0.965133	0.533641	1	1	1
AT4G29040	AT1G75990	0.885319	0.184659	1	0	0
AT4G29040	AT5G45620	0.911034	-0.0465234	1	0	0
AT4G29040	AT5G09900	0.972639	0.0679739	1	0	0
AT4G29040	AT4G14800	0.960015	0.372511	1	1	1
AT4G29040	AT2G27020	0.954749	0.411207	1	1	1
AT4G29040	AT3G22110	0.81773	0.209225	1	0	0
AT4G29040	AT1G20200	0.97821	0.4581	1	1	1
AT4G29040	AT3G14290	0.689678	-0.0493914	1	0	0
AT4G29040	AT5G58290	0.978451	0.604494	1	1	1
AT4G29040	AT5G20000	0.858419	0.590483	1	1	1
AT4G29040	AT2G05840	0.965874	0.437839	1	1	1
AT4G29040	AT4G31300	0.990143	0.400489	1	1	1
AT4G29040	AT3G22630	0.934172	0.205951	1	0	0
AT4G29040	AT5G42790	0.978577	0.378758	1	1	1
AT4G29040	AT5G64760	0.811464	-0.0374519	1	0	0
AT4G29040	AT1G53850	0.968897	0.556634	1	1	1
AT4G29040	AT3G05530	0.979087	-0.1901	1	0	0
AT4G29040	AT1G53750	0.985082	0.535456	1	1	1
AT5G11550	AT5G13810	-0.0173948	0.0170408	0	0	0
AT5G11550	AT4G34660	0.356812	0.0457891	0	0	0
AT5G11550	AT3G62260	-0.784526	0.642255	0	1	0
AT5G11550	AT3G02150	0.201801	0.668286	0	1	0
AT5G11550	AT1G71230	-0.122953	-0.689383	0	0	0
AT2G38330	AT4G35580	-0.987964	0.713297	0	1	0
AT2G38330	AT5G22290	-0.92588	0.0912314	0	0	0
AT2G38330	AT5G47420	-0.942853	-0.053649	0	0	0
AT5G04590	AT5G03240	-0.31471	-0.602274	0	0	0
AT2G40160	AT5G22290	-0.608045	-0.181984	0	0	0
AT5G48500	AT3G48150	0.391337	0.418352	0	1	0
AT1G08720	AT5G13530	0.0625866	-0.168443	0	0	0
AT1G01360	AT2G29380	-0.516424	-0.865066	0	0	0
AT1G01360	AT5G57050	0.735103	-0.773782	1	0	0
AT1G01360	AT1G72770	0.363949	0.267894	0	0	0
AT1G15750	AT5G06250	-0.863755	-0.268574	0	0	0
AT1G15750	AT3G02550	-0.725293	-0.0928298	0	0	0
AT1G15750	AT4G28640	-0.615066	0.120963	0	0	0
AT1G15750	AT1G73100	0.375603	0.115025	0	0	0
AT1G15750	AT5G24800	-0.865457	0.238578	0	0	0
AT1G15750	AT1G09415	0.105832	0.296067	0	1	0
AT1G15750	AT3G16500	0.818323	-0.271487	1	0	0
AT1G15750	AT5G13790	-0.452019	0.0507163	0	0	0
AT1G15750	AT1G50640	-0.479411	-0.18494	0	0	0
AT1G15750	AT1G28360	-0.897753	-0.419516	0	0	0
AT1G15750	AT4G17460	-0.347944	0.288247	0	1	0
AT1G15750	AT4G34370	0.0314652	-0.0236103	0	0	0
AT1G15750	AT1G22640	-0.812714	0.121359	0	0	0
AT1G15750	AT1G74840	-0.850822	0.249182	0	0	0
AT1G15750	AT2G22670	-0.922497	0.000285641	0	0	0
AT1G15750	AT5G17300	0.192724	0.62276	0	1	0
AT1G15750	AT2G47070	-0.829423	0.315286	0	1	0
AT1G15750	AT5G11530	-0.349627	0.134773	0	0	0
AT1G15750	AT4G11660	-0.422999	-0.272977	0	0	0
AT1G15750	AT4G28530	-0.693143	-0.196056	0	0	0
AT1G15750	AT4G38620	-0.4532	-0.0242552	0	0	0
AT1G15750	AT5G43700	-0.820093	0.0838789	0	0	0
AT1G15750	AT3G61970	-0.859183	-0.0408305	0	0	0
AT1G15750	AT1G68670	-0.901509	-0.347381	0	0	0
AT1G15750	AT3G23060	-0.575013	0.0794884	0	0	0
AT1G15750	AT1G50680	-0.825975	0.219277	0	0	0
AT1G15750	AT2G33310	0.902274	0.364309	1	1	1
AT1G15750	AT1G72450	0.287275	-0.269607	0	0	0
AT1G15750	AT2G19520	0.877375	0.176511	1	0	0
AT1G15750	AT5G04340	0.815659	-0.279472	1	0	0
AT1G15750	AT5G16560	-0.725388	0.507188	0	1	0
AT1G15750	AT4G18390	-0.911769	-0.28047	0	0	0
AT1G15750	AT1G77850	0.0867847	-0.0336615	0	0	0
AT1G15750	AT1G04550	0.719165	0.214003	1	0	0
AT1G15750	AT5G57340	-0.880041	0.129768	0	0	0
AT1G15750	AT4G35700	0.0390358	0.171454	0	0	0
AT1G15750	AT5G62000	0.342551	0.0118381	0	0	0
AT1G15750	AT2G17950	-0.202771	-0.255849	0	0	0
AT1G15750	AT3G50060	0.504529	0.498376	1	1	1
AT1G15750	AT3G10490	0.635505	-0.33946	1	0	0
AT1G15750	AT4G34990	0.652688	-0.0283448	1	0	0
AT1G15750	AT4G36920	0.996875	0.127429	1	0	0
AT1G15750	AT2G38300	-0.863092	-0.095224	0	0	0
AT1G15750	AT5G44210	-0.650007	-0.530873	0	0	0
AT1G15750	AT1G66140	-0.826127	0.672733	0	1	0
AT1G15750	AT4G14560	0.834536	-0.123184	1	0	0
AT1G15750	AT5G67420	-0.845144	0.211772	0	0	0
AT1G15750	AT1G53170	0.727601	-0.280135	1	0	0
AT1G15750	AT2G36080	-0.496897	0.102612	0	0	0
AT1G15750	AT1G30135	-0.054232	-0.216678	0	0	0
AT1G15750	AT3G15210	0.907036	-0.285596	1	0	0
AT1G15750	AT3G17900	0.772414	-0.267228	1	0	0
AT1G15750	AT2G28550	-0.895108	0.143495	0	0	0
AT1G15750	AT1G17380	-0.448294	-0.596216	0	0	0
AT1G15750	AT3G15540	0.869003	-0.413931	1	0	0
AT1G15750	AT5G60120	-0.817554	-0.525817	0	0	0
AT1G15750	AT1G27730	0.870392	-0.251385	1	0	0
AT1G15750	AT3G23030	0.817646	-0.351785	1	0	0
AT1G15750	AT4G37260	0.130228	0.370207	0	1	0
AT1G15750	AT2G41940	0.858885	0.369468	1	1	1
AT1G15750	AT3G13360	-0.151728	0.148602	0	0	0
AT1G15750	AT2G16720	0.882607	-0.400237	1	0	0
AT1G15750	AT3G23050	-0.885235	0.303042	0	1	0
AT1G15750	AT1G19000	-0.76258	0.266903	0	0	0
AT1G15750	AT1G04100	0.427907	-0.172166	0	0	0
AT1G15750	AT1G53230	0.891517	0.0591133	1	0	0
AT1G15750	AT1G18330	-0.866897	-0.30636	0	0	0
AT1G15750	AT4G28910	0.276508	-0.239385	0	0	0
AT1G15750	AT2G37740	-0.381888	-0.115278	0	0	0
AT1G15750	AT1G04240	-0.887563	0.0836125	0	0	0
AT1G15750	AT3G04730	-0.748701	0.506575	0	1	0
AT1G15750	AT1G28370	0.872109	-0.25558	1	0	0
AT1G15750	AT3G20310	-0.344608	-0.420621	0	0	0
AT1G15750	AT3G15030	0.274963	-0.583784	0	0	0
AT1G15750	AT3G24440	0.167708	0.036167	0	0	0
AT1G15750	AT3G29575	0.603936	-0.325684	1	0	0
AT1G15750	AT2G37630	0.91455	0.186942	1	0	0
AT1G15750	AT5G59340	-0.80505	-0.0702959	0	0	0
AT1G15750	AT2G45660	-0.903666	-0.27621	0	0	0
AT1G15750	AT5G55040	0.0697204	-0.0733923	0	0	0
AT1G15750	AT1G25560	0.835261	-0.225032	1	0	0
AT1G15750	AT1G13260	0.899033	-0.12619	1	0	0
AT1G15750	AT4G26840	0.827257	-0.11913	1	0	0
AT1G30860	AT5G22310	-0.138827	0.568052	0	1	0
AT1G30860	AT5G22890	0.321642	0.264397	0	0	0
AT1G30860	AT2G38490	-0.666111	0.680882	0	1	0
AT1G30860	AT5G09810	0.131395	-0.399281	0	0	0
AT1G30860	AT3G11590	-0.472257	-0.740611	0	0	0
AT1G30860	AT1G53800	-0.314054	-0.759713	0	0	0
AT1G30860	AT3G19120	0.168739	-0.534948	0	0	0
AT1G30860	AT2G43370	0.427879	-0.718127	0	0	0
AT1G30860	AT3G06980	-0.115903	-0.884748	0	0	0
AT1G30860	AT1G09770	0.175974	-0.901126	0	0	0
AT1G30860	AT5G35410	-0.0620507	-0.469534	0	0	0
AT1G30860	AT1G12650	-0.0117906	-0.651005	0	0	0
AT1G30860	AT1G31870	0.435489	-0.847466	0	0	0
AT1G30860	AT4G28230	0.145267	-0.169266	0	0	0
AT1G30860	AT4G32660	-0.0311656	-0.422174	0	0	0
AT1G30860	AT5G58530	-0.470377	0.923423	0	1	0
AT1G30860	AT4G17220	-0.201017	0.0912594	0	0	0
AT1G30860	AT2G39760	0.388681	-0.851512	0	0	0
AT1G30860	AT1G54770	-0.0681121	-0.730896	0	0	0
AT1G30860	AT3G01690	0.134282	-0.800913	0	0	0
AT1G30860	AT1G19980	0.223207	-0.679721	0	0	0
AT1G30860	AT1G01630	0.10085	-0.89714	0	0	0
AT1G30860	AT3G20550	-0.129329	-0.487094	0	0	0
AT3G50670	AT4G36690	-0.1063	0.690986	0	1	0
AT3G50670	AT2G37340	-0.359763	-0.313254	0	0	0
AT5G07110	AT5G58750	-0.231867	-0.00872454	0	0	0
AT5G07110	AT4G25660	0.637889	-0.222285	1	0	0
AT5G07110	AT1G56330	-0.908816	-0.0269633	0	0	0
AT5G07110	AT3G11730	-0.66399	-0.464029	0	0	0
AT5G07110	AT4G25680	0.83998	-0.12047	1	0	0
AT5G07110	AT3G53180	-0.771541	0.306358	0	1	0
AT5G07110	AT3G46060	-0.771821	0.417101	0	1	0
AT5G07110	AT1G71480	0.623571	-0.52921	1	0	0
AT4G25110	AT4G20380	-0.356103	-0.167673	0	0	0
AT4G23570	AT5G51700	0.826527	-0.399017	1	0	0
AT4G23570	AT2G04030	0.762543	0.705489	1	1	1
AT4G23570	AT4G37460	0.391175	0.043761	0	0	0
AT1G75420	AT5G56750	-0.656545	0.655516	0	1	0
AT3G23310	AT2G41090	-0.932998	0.466778	0	1	0
AT3G23310	AT5G37780	-0.937075	0.0611207	0	0	0
AT3G23310	AT4G14640	-0.350484	0.73201	0	1	0
AT3G23310	AT3G43810	-0.282135	0.359085	0	1	0
AT3G23310	AT3G51920	-0.915955	0.506083	0	1	0
AT5G25380	AT4G37630	0.300095	-0.158693	0	0	0
AT5G58630	AT5G01370	0.161171	-0.0256304	0	0	0
AT2G35940	AT3G47640	0.307673	0.638718	0	1	0
AT2G19650	AT5G22890	-0.451623	-0.195886	0	0	0
AT2G19650	AT3G46810	-0.191157	-0.291925	0	0	0
AT2G19650	AT3G11590	0.716657	0.769807	1	1	1
AT2G19650	AT5G56220	0.605508	0.690234	1	1	1
AT2G19650	AT1G49850	-0.787728	-0.190198	0	0	0
AT3G12360	AT1G49480	0.216183	0.791662	0	1	0
AT1G14850	AT3G10650	0.0562538	0.041925	0	0	0
AT1G14850	AT1G75340	-0.470989	0.409578	0	1	0
AT1G14850	AT4G30840	0.818759	-0.363091	1	0	0
AT1G14850	AT2G41620	0.272431	0.650773	0	1	0
AT3G19290	AT2G41100	0.866029	0.686444	1	1	1
AT3G19290	AT1G13740	-0.860897	-0.305146	0	0	0
AT3G19290	AT1G74740	-0.0216454	-0.116619	0	0	0
AT3G19290	AT1G18890	0.883476	0.0935194	1	0	0
AT3G19290	AT1G65480	-0.0226948	-0.309099	0	0	0
AT3G19290	AT4G14640	0.23733	0.189841	0	0	0
AT3G19290	AT3G51920	0.951891	0.627369	1	1	1
AT1G80840	AT5G13630	-0.902089	-0.381345	0	0	0
AT1G80840	AT1G53800	-0.97528	-0.379361	0	0	0
AT2G24590	AT4G32660	-0.660949	-0.521555	0	0	0
AT1G06830	AT5G06950	-0.607003	-0.206061	0	0	0
AT5G61900	AT5G48380	0.947273	-0.667557	1	0	0
AT1G48380	AT5G02820	-0.773965	0.0939303	0	0	0
AT1G48380	AT5G24630	0.803156	-0.216746	1	0	0
AT1G21780	AT1G26830	-0.476153	0.147498	0	0	0
AT5G16790	AT5G56130	0.589323	0.894453	1	1	1
AT3G03380	AT1G06680	-0.421528	0.772909	0	1	0
AT4G35900	AT5G03840	0.53292	0.0287615	1	0	0
AT4G35900	AT2G17770	0.242221	0.923567	0	1	0
AT2G18060	AT5G13180	0.578431	0.5407	1	1	1
AT5G57910	AT4G32190	-0.960779	-0.363886	0	0	0
AT5G57910	AT5G56290	-0.721178	-0.20995	0	0	0
AT5G57910	AT4G39050	-0.856644	-0.308831	0	0	0
AT5G57910	AT1G07000	0.887757	0.552053	1	1	1
AT5G57910	AT5G25070	0.784031	-0.275422	1	0	0
AT5G57910	AT3G06530	0.92432	-0.329144	1	0	0
AT5G57910	AT3G49580	0.597195	0.343235	1	1	1
AT1G35670	AT3G22530	0.935397	0.473752	1	1	1
AT1G35670	AT5G07240	0.47847	-0.242586	0	0	0
AT1G35670	AT1G25550	0.69356	0.586483	1	1	1
AT3G07740	AT3G54610	-0.0152649	-0.0645231	0	0	0
AT1G04930	AT5G02150	-0.0566974	-0.187361	0	0	0
AT3G11270	AT5G48820	-0.849222	-0.406738	0	0	0
AT3G11270	AT5G52220	-0.590896	-0.498684	0	0	0
AT3G20650	AT3G09820	0.0169177	-0.466589	0	0	0
AT3G20650	AT4G13940	-0.644194	0.493244	0	1	0
AT3G20650	AT3G06720	-0.388451	-0.0654282	0	0	0
AT4G04770	AT2G01570	0.760105	0.283593	1	1	1
AT4G04770	AT3G10670	0.767681	-0.134137	1	0	0
AT1G47710	AT5G04200	-0.711798	-0.360421	0	0	0
AT1G47710	AT1G47128	0.501885	-0.684371	1	0	0
AT5G27080	AT3G11830	0.153146	-0.526989	0	0	0
AT5G27080	AT2G16950	0.255501	0.235119	0	0	0
AT5G27080	AT3G20050	0.321384	-0.472927	0	0	0
AT5G27080	AT5G26360	0.148832	-0.599533	0	0	0
AT4G00460	AT3G51300	0.662859	0.0650023	1	0	0
AT2G40890	AT3G26090	-0.578167	-0.260975	0	0	0
AT5G64200	AT2G43370	-0.251081	-0.427121	0	0	0
AT5G64200	AT1G55310	0.642264	0.491247	1	1	1
AT5G64200	AT2G37340	0.357101	0.327543	0	1	0
AT5G64200	AT3G13570	0.486536	0.592643	0	1	0
AT5G64200	AT1G53720	0.5587	0.0795991	1	0	0
AT5G64200	AT3G55460	0.0671883	0.142826	0	0	0
AT5G07450	AT3G48750	-0.543362	-0.240334	0	0	0
AT2G23290	AT4G02150	0.279284	0.0617562	0	0	0
AT2G23290	AT3G11590	-0.634512	0.0704829	0	0	0
AT2G23290	AT1G05860	0.173532	0.0632794	0	0	0
AT2G23290	AT1G53800	-0.65922	0.154059	0	0	0
AT2G23290	AT2G38300	-0.385252	0.270975	0	1	0
AT2G23290	AT5G11270	-0.333766	0.103827	0	0	0
AT2G23290	AT1G49850	0.433784	0.27773	0	1	0
AT2G23290	AT3G43810	-0.170996	0.0332294	0	0	0
AT2G23290	AT3G51920	0.474268	0.532278	0	1	0
AT2G23290	AT4G14640	-0.413431	0.0474376	0	0	0
AT2G23290	AT1G54770	-0.00528084	0.221206	0	0	0
AT2G23290	AT3G01690	0.27318	0.506176	0	1	0
AT2G23290	AT1G72030	0.0819181	0.19735	0	0	0
AT2G23290	AT4G20300	-0.249835	0.428911	0	1	0
AT2G23290	AT4G16143	0.276809	-0.244867	0	0	0
AT2G23290	AT2G41100	0.612941	0.416074	1	1	1
AT2G23290	AT1G02690	-0.634824	0.431633	0	1	0
AT2G23290	AT2G01760	-0.27475	0.148139	0	0	0
AT2G23290	AT3G29160	0.458232	-0.184993	0	0	0
AT3G15360	AT3G48150	-0.15141	-0.812334	0	0	0
AT3G15360	AT1G06510	-0.0188411	0.736257	0	1	0
AT3G15360	AT4G39050	-0.395836	0.801202	0	1	0
AT3G15360	AT2G34090	-0.350461	0.319932	0	1	0
AT4G25630	AT4G29510	0.855894	0.863005	1	1	1
AT5G25150	AT5G58470	-0.128995	-0.656187	0	0	0
AT5G25150	AT5G43130	-0.293455	-0.490506	0	0	0
AT5G25150	AT3G10070	0.227683	-0.221205	0	0	0
AT5G25150	AT1G54360	-0.0654555	0.609096	0	1	0
AT5G25150	AT5G45600	-0.143943	0.659766	0	1	0
AT5G25150	AT1G17440	-0.32427	-0.42009	0	0	0
AT5G25150	AT1G54140	0.0452794	0.561706	0	1	0
AT5G25150	AT1G32750	-0.396355	0.667142	0	1	0
AT5G25150	AT4G31720	-0.030011	0.269171	0	0	0
AT4G02500	AT1G74380	0.72035	0.375635	1	1	1
AT4G02500	AT3G54610	-0.592028	0.556708	0	1	0
AT5G56950	AT1G08580	0.756644	0.911641	1	1	1
AT5G56950	AT5G10360	0.78835	0.829282	1	1	1
AT5G56950	AT3G02190	0.786518	0.22174	1	0	0
AT5G56950	AT4G31985	0.821668	0.00274063	1	0	0
AT5G47640	AT5G50470	0.239704	-0.733632	0	0	0
AT5G47640	AT1G28050	0.0751164	-0.0784618	0	0	0
AT5G47640	AT1G56170	-0.331674	0.871112	0	1	0
AT5G47640	AT5G63470	0.369919	-0.885857	0	0	0
AT5G47640	AT5G38140	0.427596	-0.0148559	0	0	0
AT5G47640	AT1G54830	0.542481	-0.712877	1	0	0
AT5G47640	AT1G08970	-0.298772	0.577512	0	1	0
AT5G47640	AT3G12480	0.176025	-0.722749	0	0	0
AT4G27600	AT4G32570	0.966779	0.849004	1	1	1
AT4G27600	AT4G25200	0.723423	-0.74903	1	0	0
AT4G27600	AT2G39090	0.77572	0.472876	1	1	1
AT2G04550	AT2G46070	0.37987	0.291574	0	1	0
AT1G09140	AT5G04280	0.762164	0.703475	1	1	1
AT1G09140	AT5G18810	-0.302361	0.461274	0	1	0
AT1G09140	AT2G29210	0.450476	-0.693392	0	0	0
AT1G09140	AT3G50670	0.87272	-0.57844	1	0	0
AT1G09140	AT1G60650	0.94766	-0.638478	1	0	0
AT1G09140	AT3G63400	0.821848	0.0867576	1	0	0
AT1G09140	AT2G24590	0.563105	0.67157	1	1	1
AT1G09140	AT2G43370	-0.487815	-0.564115	0	0	0
AT1G09140	AT5G52530	0.37009	0.450878	0	1	0
AT1G09140	AT1G53720	0.640863	-0.166358	1	0	0
AT1G09140	AT3G61860	0.771936	-0.344408	1	0	0
AT5G54680	AT3G18290	0.664731	0.129516	1	0	0
AT5G54680	AT3G47640	0.270604	0.292446	0	1	0
AT4G35620	AT2G28740	0.350179	0.0303973	0	0	0
AT4G35620	AT2G27970	0.518199	0.439773	1	1	1
AT4G35620	AT2G27960	0.735301	0.403139	1	1	1
AT4G35620	AT3G56690	-0.51308	-0.534088	0	0	0
AT4G35620	AT4G24820	-0.718442	0.552241	0	1	0
AT4G35620	AT4G33260	0.632845	-0.102859	1	0	0
AT4G35620	AT4G38900	0.491138	0.782679	0	1	0
AT4G35620	AT4G37630	0.0911765	0.660761	0	1	0
AT4G35620	AT5G38480	0.0525961	-0.728405	0	0	0
AT5G16310	AT1G25490	0.180882	-0.529028	0	0	0
AT5G16310	AT1G71230	-0.26484	0.612194	0	1	0
AT4G34450	AT4G01900	-0.897571	0.266608	0	0	0
AT3G17360	AT3G05330	0.261122	-0.173861	0	0	0
AT1G26660	AT4G02150	0.889164	0.771581	1	1	1
AT1G26660	AT3G62790	-0.364665	-0.462255	0	0	0
AT1G26660	AT3G06720	0.881506	-0.236421	1	0	0
AT1G56010	AT5G13180	0.283161	-0.26909	0	0	0
AT2G19430	AT5G56130	-0.74784	0.692778	0	1	0
AT2G19430	AT5G42920	-0.24916	0.726597	0	1	0
AT2G19430	AT2G36270	-0.0413874	-0.420011	0	0	0
AT2G19430	AT1G25490	0.26492	-0.107065	0	0	0
AT5G39510	AT1G16240	0.752736	-0.38222	1	0	0
AT5G39510	AT5G46860	0.173018	0.218453	0	0	0
AT1G14687	AT4G36690	-0.0983953	0.389526	0	1	0
AT1G14687	AT1G35670	0.489596	0.140644	0	0	0
AT1G14687	AT5G65410	0.73606	0.139297	1	0	0
AT1G14687	AT5G42780	0.577962	-0.153166	1	0	0
AT1G14687	AT2G02560	-0.581223	0.292303	0	1	0
AT1G14687	AT1G69600	0.123504	0.142497	0	0	0
AT1G14687	AT3G55150	0.416314	0.229698	0	0	0
AT1G14687	AT1G04100	-0.158233	-0.360986	0	0	0
AT1G22630	AT3G48150	0.450651	-0.831814	0	0	0
AT1G22630	AT3G19520	-0.791738	-0.619589	0	0	0
AT1G22630	AT4G01920	-0.798096	0.308375	0	1	0
AT4G32660	AT2G37340	0.111061	-0.401701	0	0	0
AT4G32660	AT3G11590	0.145322	0.458896	0	1	0
AT3G61140	AT1G02090	0.867445	-0.218643	1	0	0
AT4G21860	AT3G25980	0.981586	0.109046	1	0	0
AT4G32140	AT3G60600	0.662022	0.58547	1	1	1
AT2G46550	AT5G18150	-0.813516	-0.874967	0	0	0
AT2G46550	AT3G26090	-0.811808	0.364508	0	1	0
AT2G46550	AT5G51010	0.85352	0.84099	1	1	1
AT2G46550	AT1G54770	-0.75943	0.766711	0	1	0
AT4G35020	AT1G52240	-0.629323	0.765844	0	1	0
AT4G35790	AT3G04120	0.49335	0.474177	0	1	0
AT4G35790	AT1G13440	-0.303728	-0.136333	0	0	0
AT2G18290	AT4G33260	0.983603	-0.159845	1	0	0
AT2G18290	AT3G16320	0.212039	0.0899328	0	0	0
AT2G18290	AT2G04660	-0.407132	-0.0887768	0	0	0
AT2G27580	AT5G37890	-0.800601	-0.680364	0	0	0
AT3G07270	AT2G23050	0.508937	0.00430259	1	0	0
AT3G07270	AT1G52770	0.572266	-0.0959426	1	0	0
AT4G32450	AT2G28240	0.353359	0.725378	0	1	0
AT1G14370	AT3G51920	0.982981	-0.176655	1	0	0
AT5G67530	AT1G20630	-0.595704	-0.411816	0	0	0
AT5G67530	AT4G39050	-0.601602	0.655209	0	1	0
AT2G41060	AT3G56860	-0.233868	-0.0373394	0	0	0
AT2G32750	AT1G35670	-0.64303	0.332896	0	1	0
AT2G36060	AT1G78870	0.943554	-0.00159362	1	0	0
AT3G02000	AT5G65210	-0.803232	0.0407142	0	0	0
AT3G02000	AT5G06950	-0.427919	-0.499094	0	0	0
AT3G02000	AT1G08320	-0.848862	0.815797	0	1	0
AT3G02000	AT1G22070	-0.902786	-0.770373	0	0	0
AT3G02000	AT2G41620	0.0188252	-0.67941	0	0	0
AT4G19030	AT1G73190	-0.984813	0.283759	0	1	0
AT4G19030	AT2G31490	0.457551	-0.276065	0	0	0
AT4G19030	AT3G07950	0.882617	0.420384	1	1	1
AT4G19030	AT1G30840	-0.768736	0.211449	0	0	0
AT4G19030	AT1G75500	0.536551	-0.44476	1	0	0
AT4G19030	AT4G28720	-0.663975	0.438072	0	1	0
AT4G19030	AT1G01230	0.40206	0.043355	0	0	0
AT4G19030	AT2G40160	-0.58197	0.0868424	0	0	0
AT4G19030	AT2G37180	-0.79841	0.0992571	0	0	0
AT4G19030	AT1G15080	-0.846866	-0.207618	0	0	0
AT4G19030	AT3G50830	-0.764234	-0.110136	0	0	0
AT4G19030	AT1G47530	-0.380102	0.279802	0	1	0
AT4G19030	AT1G23850	0.814319	-0.00062382	1	0	0
AT4G19030	AT2G47770	-0.720891	0.390513	0	1	0
AT4G19030	AT5G27540	0.820274	-0.304378	1	0	0
AT4G19030	AT4G17340	-0.822818	-0.218557	0	0	0
AT4G19030	AT3G60600	0.88648	0.0734737	1	0	0
AT4G19030	AT5G64290	-0.257253	-0.131519	0	0	0
AT4G19030	AT1G33230	0.561499	-0.1944	1	0	0
AT4G19030	AT3G21690	0.715825	0.244469	1	0	0
AT4G19030	AT3G57280	0.973182	0.237469	1	0	0
AT4G19030	AT1G10030	-0.854371	-0.0343902	0	0	0
AT4G19030	AT3G25220	0.716313	0.514843	1	1	1
AT4G19030	AT3G17440	-0.809343	-0.155192	0	0	0
AT4G19030	AT5G67210	-0.925855	-0.227599	0	0	0
AT4G19030	AT2G16070	-0.356278	0.100276	0	0	0
AT4G19030	AT5G18290	-0.941529	0.246988	0	0	0
AT4G19030	AT1G12240	-0.861654	-0.324666	0	0	0
AT4G19030	AT1G75220	-0.904575	0.282826	0	1	0
AT4G19030	AT4G28040	0.161424	0.35459	0	1	0
AT4G19030	AT5G11740	-0.141461	0.0581055	0	0	0
AT4G19030	AT1G12750	-0.913945	-0.518517	0	0	0
AT4G19030	AT2G40765	0.803102	0.349903	1	1	1
AT4G19030	AT2G16850	-0.948882	-0.208791	0	0	0
AT4G19030	AT1G44414	-0.0398843	-0.192098	0	0	0
AT4G19030	AT3G53610	0.959908	-0.413142	1	0	0
AT4G19030	AT5G67330	0.796094	-0.175419	1	0	0
AT4G19030	AT4G03410	0.904222	-0.418457	1	0	0
AT4G19030	AT2G32580	0.463354	-0.39619	0	0	0
AT4G19030	AT1G03630	-0.82408	-0.320398	0	0	0
AT4G19030	AT1G22750	0.709647	0.534202	1	1	1
AT4G19030	AT1G79040	0.321802	-0.367182	0	0	0
AT4G19030	AT3G47980	-0.854484	-0.230694	0	0	0
AT4G19030	AT3G22570	0.0278282	0.127884	0	0	0
AT4G19030	AT2G39510	-0.427874	-0.0894383	0	0	0
AT4G19030	AT5G05760	0.752915	-0.554699	1	0	0
AT4G19030	AT5G53560	0.89355	0.306157	1	1	1
AT4G19030	AT4G31600	-0.290983	-0.180824	0	0	0
AT4G19030	AT4G38250	-0.767755	0.349065	0	1	0
AT4G19030	AT5G08335	0.920129	-0.026057	1	0	0
AT4G19030	AT5G49540	0.000146389	0.361221	0	1	0
AT4G19030	AT4G01430	-0.774581	0.357263	0	1	0
AT4G19030	AT3G55600	0.819917	-0.0532623	1	0	0
AT4G19030	AT4G23400	-0.846554	-0.362808	0	0	0
AT4G19030	AT2G03220	-0.484853	0.130899	0	0	0
AT4G19030	AT4G39900	-0.869859	-0.248922	0	0	0
AT4G19030	AT4G14160	0.547717	0.392796	1	1	1
AT4G19030	AT2G02990	-0.724136	-0.0109234	0	0	0
AT4G19030	AT5G51010	-0.846844	-0.266672	0	0	0
AT4G19030	AT1G04340	0.923508	0.327532	1	1	1
AT4G19030	AT3G63200	-0.965997	-0.288354	0	0	0
AT4G19030	AT1G77350	0.85307	0.215382	1	0	0
AT4G19030	AT1G17860	0.890636	-0.319539	1	0	0
AT4G19030	AT4G32140	0.754411	0.231271	1	0	0
AT4G19030	AT1G14360	0.928239	0.0207799	1	0	0
AT4G19030	AT3G09085	-0.177098	0.513184	0	1	0
AT4G19030	AT1G33800	-0.812794	-0.0206034	0	0	0
AT4G19030	AT3G16240	-0.881602	-0.452727	0	0	0
AT4G19030	AT2G16800	-0.933441	-0.168252	0	0	0
AT4G19030	AT2G01770	-0.879047	0.253245	0	0	0
AT4G19030	AT5G23550	-0.874921	-0.155728	0	0	0
AT4G19030	AT2G03120	0.897113	-0.217157	1	0	0
AT4G19030	AT2G44080	0.777979	0.175171	1	0	0
AT4G19030	AT3G02690	-0.900585	-0.23447	0	0	0
AT4G19030	AT3G26085	-0.884903	-0.14301	0	0	0
AT4G19030	AT1G62880	0.831113	-0.204061	1	0	0
AT4G19030	AT4G08230	0.63639	0.367405	1	1	1
AT4G19030	AT5G12880	0.296745	0.287431	0	1	0
AT4G19030	AT1G05070	-0.495508	-0.321075	0	0	0
AT4G19030	AT5G04160	-0.971171	-0.295778	0	0	0
AT4G19030	AT2G20740	-0.817165	0.494413	0	1	0
AT4G19030	AT5G40890	-0.879021	-0.135113	0	0	0
AT4G19030	AT5G19750	0.461733	0.0139779	0	0	0
AT4G19030	AT1G75880	-0.84832	-0.112437	0	0	0
AT4G19030	AT5G56540	-0.88117	0.392973	0	1	0
AT4G19030	AT3G13175	-0.889639	0.0529872	0	0	0
AT4G19030	AT4G09580	-0.436995	0.437886	0	1	0
AT4G19030	AT2G04690	0.220749	-0.274601	0	0	0
AT4G19030	AT3G11820	0.964505	0.136966	1	0	0
AT4G19030	AT3G49420	0.789991	0.0993581	1	0	0
AT4G19030	AT3G42725	-0.892069	-0.13017	0	0	0
AT4G19030	AT1G44800	-0.877185	0.259852	0	0	0
AT4G19030	AT2G47840	-0.834734	-0.107415	0	0	0
AT4G19030	AT4G31130	0.955563	0.315226	1	1	1
AT4G19030	AT2G02810	0.945664	0.299854	1	1	1
AT4G19030	AT1G16950	0.0174741	0.631521	0	1	0
AT4G19030	AT5G63850	-0.840888	-0.229418	0	0	0
AT4G19030	AT1G70660	0.602103	-0.075499	1	0	0
AT4G19030	AT1G48140	0.847825	0.329313	1	1	1
AT4G19030	AT1G25275	0.903989	0.174098	1	0	0
AT4G19030	AT2G30390	-0.829897	-0.254046	0	0	0
AT4G19030	AT5G18150	0.917372	0.311959	1	1	1
AT4G19030	AT1G75630	0.883427	0.22178	1	0	0
AT4G19030	AT3G28670	-0.0968546	-0.0936122	0	0	0
AT4G19030	AT5G58650	0.198244	0.269456	0	0	0
AT4G19030	AT1G28250	-0.0916826	0.171939	0	0	0
AT4G19030	AT2G14835	0.86599	0.205299	1	0	0
AT4G19030	AT3G45160	-0.738432	-0.258283	0	0	0
AT4G19030	AT5G20130	-0.893023	-0.278609	0	0	0
AT4G19030	AT1G52280	-0.930241	-0.21884	0	0	0
AT4G19030	AT5G19570	-0.862216	-0.368557	0	0	0
AT4G19030	AT3G22070	-0.891069	0.0203724	0	0	0
AT4G19030	AT4G34640	-0.820856	-0.26823	0	0	0
AT4G19030	AT1G17080	0.948353	0.201828	1	0	0
AT4G19030	AT3G25585	0.664003	0.311469	1	1	1
AT4G19030	AT4G11310	-0.90215	0.100501	0	0	0
AT4G19030	AT1G09330	0.841169	0.284522	1	1	1
AT4G19030	AT1G16240	0.864862	-0.0484881	1	0	0
AT4G19030	AT1G22050	-0.530957	-0.0173759	0	0	0
AT4G19030	AT4G25570	-0.769112	-0.387112	0	0	0
AT4G19030	AT2G39960	0.907229	-0.178144	1	0	0
AT4G19030	AT4G14950	-0.78455	0.3659	0	1	0
AT4G19030	AT5G06320	0.969205	0.406633	1	1	1
AT4G19030	AT5G19875	0.911966	0.0951989	1	0	0
AT4G19030	AT5G45130	0.871218	0.279313	1	1	1
AT4G19030	AT2G02040	0.848651	0.246028	1	0	0
AT4G19030	AT5G16150	-0.864172	0.148283	0	0	0
AT4G19030	AT1G80170	-0.56276	-0.355453	0	0	0
AT4G19030	AT4G14730	-0.40139	0.540795	0	1	0
AT4G19030	AT1G17280	0.753261	-0.388256	1	0	0
AT4G19030	AT1G16790	-0.819629	-0.241241	0	0	0
AT4G19030	AT2G33120	0.957619	0.253099	1	0	0
AT4G19030	AT5G08080	-0.843634	-0.200909	0	0	0
AT4G19030	AT4G00370	-0.861546	-0.129891	0	0	0
AT4G19030	AT1G13560	0.883458	-0.213991	1	0	0
AT4G19030	AT5G43970	0.131916	0.101804	0	0	0
AT4G19030	AT3G05100	-0.853578	-0.28699	0	0	0
AT4G19030	AT2G32380	0.496662	-0.0101323	0	0	0
AT4G19030	AT1G64150	-0.901763	-0.252884	0	0	0
AT4G19030	AT3G13520	-0.935087	0.178869	0	0	0
AT4G19030	AT4G16980	-0.890459	-0.403913	0	0	0
AT4G19030	AT1G63120	-0.907536	-0.0786592	0	0	0
AT4G19030	AT2G24180	0.887799	0.227238	1	0	0
AT4G19030	AT5G43460	0.95858	0.146859	1	0	0
AT4G19030	AT4G34190	-0.738169	-0.289518	0	0	0
AT4G19030	AT3G61870	-0.843195	-0.392043	0	0	0
AT4G19030	AT1G27700	-0.947925	-0.0302361	0	0	0
AT4G19030	AT1G44750	0.485132	0.128624	0	0	0
AT4G19030	AT5G45420	0.720495	-0.274149	1	0	0
AT4G19030	AT1G26850	-0.973725	-0.340206	0	0	0
AT4G19030	AT1G21460	-0.87539	-0.18802	0	0	0
AT4G19030	AT3G46060	0.856761	0.318146	1	1	1
AT5G15450	AT2G25000	0.116829	0.897316	0	1	0
AT5G19280	AT1G75820	0.744789	0.502732	1	1	1
AT5G19280	AT1G21250	-0.816435	0.264317	0	0	0
AT2G32950	AT4G27430	0.754311	0.611359	1	1	1
AT2G32950	AT4G25560	0.91436	0.0297515	1	0	0
AT2G32950	AT1G09570	0.775921	0.642573	1	1	1
AT2G32950	AT5G64920	0.839858	-0.408461	1	0	0
AT2G32950	AT5G35840	0.598402	0.814749	1	1	1
AT2G32950	AT1G75540	0.445347	0.76601	0	1	0
AT2G32950	AT1G04400	0.558022	0.889095	1	1	1
AT2G32950	AT2G31380	0.752628	0.384746	1	1	1
AT3G05190	AT2G22490	0.396409	-0.234109	0	0	0
AT3G04860	AT2G19650	0.911103	0.799406	1	1	1
AT3G04860	AT1G05410	0.778126	0.846782	1	1	1
AT2G45660	AT4G22950	-0.792545	-0.651888	0	0	0
AT2G45660	AT4G24540	0.883873	0.0693779	1	0	0
AT2G45660	AT3G61120	0.574082	-0.0984424	1	0	0
AT2G45660	AT3G54220	0.761815	-0.87819	1	0	0
AT2G45660	AT2G03710	0.944985	0.810328	1	1	1
AT2G45660	AT5G04600	-0.792107	0.876956	0	1	0
AT2G45660	AT5G60910	-0.668031	0.434751	0	1	0
AT2G45660	AT5G15800	0.650449	0.286186	1	1	1
AT2G40950	AT3G10800	0.91337	-0.0934663	1	0	0
AT2G40950	AT1G42990	0.945659	0.669022	1	1	1
AT2G39940	AT1G19180	-0.176737	-0.762721	0	0	0
AT2G39940	AT5G41790	0.798856	0.634428	1	1	1
AT2G39940	AT4G38130	0.855393	0.462328	1	1	1
AT2G39940	AT1G75950	0.885805	-0.5626	1	0	0
AT2G39940	AT4G14110	0.853468	-0.143399	1	0	0
AT2G39940	AT5G42970	0.476257	-0.0731659	0	0	0
AT2G39940	AT5G42190	0.0524312	0.482545	0	1	0
AT2G39940	AT1G70700	0.0754623	-0.400216	0	0	0
AT2G39940	AT5G13220	-0.868466	-0.590837	0	0	0
AT2G39940	AT5G14250	0.772457	0.604755	1	1	1
AT2G39940	AT3G17860	-0.796968	0.214525	0	0	0
AT2G39940	AT1G74950	0.843079	-0.0274609	1	0	0
AT2G39940	AT5G63110	0.762998	0.515281	1	1	1
AT2G39940	AT5G20570	0.782963	-0.24227	1	0	0
AT2G39940	AT1G10940	0.87976	-0.267075	1	0	0
AT2G39940	AT4G02570	0.94073	0.143423	1	0	0
AT2G39940	AT5G08590	0.106564	0.531183	0	1	0
AT5G58670	AT1G21980	0.379889	0.720076	0	1	0
AT1G10230	AT1G31350	0.637051	-0.55984	1	0	0
AT1G10230	AT3G54650	-0.197057	-0.345574	0	0	0
AT1G10230	AT4G02570	-0.282992	0.769083	0	1	0
AT5G14640	AT1G35210	0.818186	0.553334	1	1	1
AT2G17670	AT3G53630	0.990846	0.218092	1	0	0
AT2G17670	AT2G44950	-0.0862842	0.799011	0	1	0
AT5G15850	AT5G56280	0.409364	-0.0488106	0	0	0
AT5G15850	AT4G02570	0.0916021	-0.0667457	0	0	0
AT5G15850	AT2G18915	0.354235	-0.35588	0	0	0
AT5G15850	AT2G46340	0.0881341	0.106469	0	0	0
AT5G15850	AT2G32950	-0.504451	0.0458976	0	0	0
AT2G34460	AT4G25660	0.712073	0.648191	1	1	1
AT2G34460	AT1G55190	-0.00989296	-0.708783	0	0	0
AT2G37190	AT1G18660	-0.777073	0.686194	0	1	0
AT2G37190	AT1G22300	0.923089	0.641277	1	1	1
AT2G37190	AT4G17730	-0.559591	0.7045	0	1	0
AT2G37190	AT5G03240	0.440329	0.680119	0	1	0
AT2G37190	AT4G09000	0.859366	-0.154826	1	0	0
AT3G30260	AT2G41090	0.0849016	-0.445806	0	0	0
AT3G30260	AT5G37780	0.235291	-0.388507	0	0	0
AT3G30260	AT3G51920	0.162001	-0.13223	0	0	0
AT3G30260	AT3G43810	0.698471	-0.560359	1	0	0
AT1G06460	AT4G35250	0.918663	0.61616	1	1	1
AT1G06460	AT2G24860	-0.02892	-0.558353	0	0	0
AT1G06460	AT4G30840	-0.850658	-0.449405	0	0	0
AT1G72750	AT5G67590	0.692731	0.780534	1	1	1
AT1G72750	AT2G37410	0.937282	0.593208	1	1	1
AT1G72750	AT2G42210	-0.576613	-0.47319	0	0	0
AT3G11050	AT3G59220	-0.316734	0.00216159	0	0	0
AT3G42725	AT1G27300	0.77147	0.00967714	1	0	0
AT3G42725	AT5G24290	-0.152835	-0.0826548	0	0	0
AT5G49000	AT2G45950	-0.881051	0.63697	0	1	0
AT5G49000	AT1G10230	-0.39918	0.0538273	0	0	0
AT1G68200	AT4G29230	0.651379	0.441565	1	1	1
AT1G22070	AT4G19660	0.87085	0.573607	1	1	1
AT3G56680	AT1G01440	-0.157574	-0.274732	0	0	0
AT3G56680	AT1G33470	0.0194215	-0.787872	0	0	0
AT3G56680	AT1G01510	0.80271	0.784911	1	1	1
AT3G56680	AT3G11590	0.605882	0.667556	1	1	1
AT1G07500	AT2G27970	0.799612	0.55367	1	1	1
AT1G09310	AT5G42980	0.130631	0.586798	0	1	0
AT1G09310	AT1G05000	-0.561618	-0.932073	0	0	0
AT2G45850	AT1G80000	-0.83034	0.0895029	0	0	0
AT2G45850	AT3G47620	0.839499	0.602096	1	1	1
AT2G45850	AT4G17950	-0.541401	0.0251358	0	0	0
AT2G45850	AT3G02150	0.356409	-0.673463	0	0	0
AT2G45850	AT4G12080	-0.824971	-0.728317	0	0	0
AT2G45850	AT5G62260	0.307708	0.142955	0	0	0
AT2G45850	AT3G61310	0.979867	0.691391	1	1	1
AT2G22680	AT3G03000	-0.286726	0.357666	0	1	0
AT2G22680	AT5G60340	-0.676167	0.3248	0	1	0
AT2G22680	AT4G08150	-0.0107938	0.372715	0	1	0
AT2G22680	AT4G17220	-0.558964	-0.203765	0	0	0
AT3G09920	AT1G35580	-0.712134	-0.62796	0	0	0
AT4G16420	AT3G54610	0.746939	0.690831	1	1	1
AT3G16500	AT5G65670	0.88454	-0.171493	1	0	0
AT3G16500	AT4G30080	0.933046	-0.0961526	1	0	0
AT3G16500	AT1G15050	-0.20907	0.554524	0	1	0
AT3G16500	AT3G15540	0.782743	-0.0114651	1	0	0
AT3G16500	AT4G14550	-0.847303	-0.0499519	0	0	0
AT3G16500	AT3G62100	-0.69752	0.0259992	0	0	0
AT3G16500	AT2G28350	0.667607	-0.50921	1	0	0
AT3G16500	AT1G04250	-0.917692	-0.0454875	0	0	0
AT3G16500	AT3G04730	-0.832667	-0.155247	0	0	0
AT3G54900	AT3G50780	0.813426	-0.463928	1	0	0
AT3G54900	AT5G09830	-0.941191	0.409694	0	1	0
AT3G54900	AT1G70410	0.981445	0.797399	1	1	1
AT3G54900	AT3G02150	0.232221	-0.529016	0	0	0
AT3G54900	AT2G38170	0.936601	0.169055	1	0	0
AT2G02540	AT5G65410	0.280459	0.388966	0	1	0
AT1G30270	AT4G21270	-0.26906	0.172338	0	0	0
AT1G30270	AT2G37620	-0.935538	0.599013	0	1	0
AT1G30270	AT5G47100	-0.829542	-0.46173	0	0	0
AT1G30270	AT1G12110	-0.356235	-0.250535	0	0	0
AT1G30270	AT5G55990	-0.4028	-0.538034	0	0	0
AT1G30270	AT2G26650	0.88875	0.67048	1	1	1
AT1G30270	AT4G17615	0.798781	0.87713	1	1	1
AT4G10840	AT3G15000	-0.368944	-0.330698	0	0	0
AT4G10840	AT1G31350	-0.10518	0.238955	0	0	0
AT4G10840	AT5G03040	0.597361	-0.253803	1	0	0
AT4G10840	AT5G56750	0.32641	0.395933	0	1	0
AT4G10840	AT1G53800	0.457138	-0.301656	0	0	0
AT5G25480	AT5G22650	-0.837136	0.904258	0	1	0
AT5G42950	AT5G65410	-0.870639	-0.436871	0	0	0
AT5G42950	AT3G45630	0.417129	0.625289	0	1	0
AT5G44180	AT3G06400	0.86456	0.280809	1	1	1
AT4G33350	AT3G43230	-0.722814	-0.634511	0	0	0
AT4G33350	AT4G18440	0.692935	0.60895	1	1	1
AT5G44520	AT3G57050	-0.0500819	0.93518	0	1	0
AT5G44520	AT4G04640	0.952366	0.919061	1	1	1
AT5G18150	AT3G60600	0.816056	0.646298	1	1	1
AT1G14440	AT2G18350	0.778689	0.462638	1	1	1
AT1G14440	AT3G50890	0.416084	0.600207	0	1	0
AT1G14440	AT3G28920	0.437013	-0.638573	0	0	0
AT1G14440	AT5G39760	0.231453	0.198717	0	0	0
AT1G14440	AT5G65410	0.79932	0.339166	1	1	1
AT1G14440	AT2G02540	0.438069	-0.084951	0	0	0
AT1G14440	AT1G69600	0.421886	-0.45725	0	0	0
AT1G14440	AT1G75240	0.928637	-0.546199	1	0	0
AT1G14440	AT5G15210	0.773389	-0.35412	1	0	0
AT5G65130	AT4G28640	0.682706	-0.234564	1	0	0
AT4G17220	AT4G02150	0.623142	-0.118208	1	0	0
AT4G17220	AT5G52010	-0.593007	0.270175	0	1	0
AT4G17220	AT5G05190	0.708911	0.215286	1	0	0
AT4G17220	AT5G19960	0.66236	0.195761	1	0	0
AT4G17220	AT3G17860	-0.783415	0.0717895	0	0	0
AT4G17220	AT3G11590	-0.371395	0.273574	0	1	0
AT4G17220	AT4G02720	0.368538	-0.141836	0	0	0
AT4G17220	AT5G49210	0.68904	-0.457107	1	0	0
AT4G17220	AT5G11030	0.355725	0.104518	0	0	0
AT4G17220	AT1G24764	-0.662991	0.0217136	0	0	0
AT4G17220	AT1G03140	0.626893	-0.181379	1	0	0
AT4G17220	AT1G68060	-0.596789	0.426575	0	1	0
AT4G17220	AT4G16143	0.533967	-0.174429	1	0	0
AT4G17220	AT1G49850	0.597518	-0.334735	1	0	0
AT1G65620	AT2G37630	-0.510184	-0.124602	0	0	0
AT1G65620	AT4G00220	0.80227	0.901639	1	1	1
AT1G65620	AT1G53230	-0.455926	-0.797233	0	0	0
AT1G65620	AT4G18390	0.694386	-0.787724	1	0	0
AT1G65620	AT2G31070	0.351104	-0.381787	0	0	0
AT1G65620	AT1G30210	0.795894	-0.829423	1	0	0
AT1G65620	AT3G15030	0.127525	0.2698	0	0	0
AT4G18020	AT3G22930	-0.745666	0.0835422	0	0	0
AT4G18020	AT4G14640	-0.55765	-0.343845	0	0	0
AT4G18020	AT5G51910	0.728661	0.285522	1	1	1
AT4G18020	AT3G51920	-0.768566	-0.177168	0	0	0
AT4G16110	AT5G39340	-0.596093	-0.405478	0	0	0
AT4G16110	AT3G25900	-0.256199	0.350347	0	1	0
AT4G16110	AT1G69930	0.294962	0.400487	0	1	0
AT1G79610	AT5G03240	0.697572	-0.226548	1	0	0
AT5G25460	AT1G47870	-0.795337	0.358523	0	1	0
AT5G25460	AT2G22490	0.385524	-0.0815791	0	0	0
AT5G25460	AT4G11920	-0.397195	0.414622	0	1	0
AT1G47230	AT4G28230	-0.646435	0.247713	0	0	0
AT1G47230	AT4G34150	-0.370233	-0.74926	0	0	0
AT1G47230	AT5G48820	0.445819	-0.439829	0	0	0
AT1G47230	AT1G52730	-0.143585	0.753532	0	1	0
AT1G47230	AT2G27970	0.412632	-0.095026	0	0	0
AT1G47230	AT4G22910	0.42811	0.270572	0	1	0
AT1G47230	AT1G67580	0.142864	-0.593701	0	0	0
AT1G47230	AT3G16980	0.375458	-0.668458	0	0	0
AT3G03000	AT4G32570	-0.946057	-0.417836	0	0	0
AT3G03000	AT3G50060	0.223003	-0.443468	0	0	0
AT2G47810	AT5G50470	0.186727	0.700594	0	1	0
AT2G47810	AT1G09030	-0.310075	-0.800255	0	0	0
AT2G47810	AT1G28050	0.544363	0.509333	1	1	1
AT2G47810	AT1G56170	0.0637743	-0.807932	0	0	0
AT2G47810	AT5G63470	-0.396482	0.842738	0	1	0
AT2G47810	AT1G54830	0.87995	0.467697	1	1	1
AT2G47810	AT5G38140	-0.238179	-0.199848	0	0	0
AT2G47810	AT1G08970	0.276165	-0.260405	0	0	0
AT3G48680	AT1G49850	0.901063	0.587017	1	1	1
AT3G48680	AT5G14740	-0.846378	-0.579946	0	0	0
AT5G50180	AT1G78070	0.881953	0.836656	1	1	1
AT5G50180	AT3G54120	-0.447556	-0.80174	0	0	0
AT5G07840	AT5G51910	0.269649	-0.444063	0	0	0
AT3G12740	AT1G59820	0.87465	0.712971	1	1	1
AT1G55490	AT3G22550	0.613268	0.26704	1	0	0
AT1G55490	AT1G22300	-0.932361	0.480449	0	1	0
AT1G55490	AT4G30840	-0.660076	-0.756158	0	0	0
AT1G55490	AT2G39730	0.815983	0.887508	1	1	1
AT3G19120	AT5G58720	-0.244753	0.113293	0	0	0
AT3G19120	AT1G80000	-0.522048	0.0511283	0	0	0
AT3G19120	AT4G28110	0.110849	-0.0847142	0	0	0
AT3G19120	AT3G07090	-0.198301	-0.341334	0	0	0
AT3G63210	AT1G24625	-0.650176	-0.0272	0	0	0
AT3G63210	AT1G18660	-0.712666	-0.263667	0	0	0
AT3G63210	AT2G38270	-0.771886	-0.16828	0	0	0
AT3G63210	AT3G02150	0.173182	0.0574811	0	0	0
AT3G63210	AT3G08850	0.824058	0.226896	1	0	0
AT3G63210	AT5G14760	0.562634	0.24771	1	0	0
AT3G63210	AT3G45640	0.845494	-0.265411	1	0	0
AT3G63210	AT5G11980	-0.368741	-0.426353	0	0	0
AT3G63210	AT3G29160	0.605692	-0.321939	1	0	0
AT5G43700	AT4G14560	-0.659259	0.339956	0	1	0
AT5G43700	AT2G46990	-0.0848769	-0.463042	0	0	0
AT5G43700	AT3G62100	0.410274	-0.311477	0	0	0
AT5G43700	AT1G15050	0.25582	-0.501255	0	0	0
AT5G43700	AT2G33310	-0.741797	0.332684	0	1	0
AT5G43700	AT3G04730	0.869229	0.753965	1	1	1
AT5G06160	AT5G52240	0.785875	-0.486606	1	0	0
AT1G70100	AT5G13810	0.124204	-0.181085	0	0	0
AT4G02510	AT3G46740	0.921649	-0.747309	1	0	0
AT4G02510	AT4G09080	0.257954	0.187292	0	0	0
AT4G02510	AT1G45170	0.747833	0.638954	1	1	1
AT4G02510	AT1G02280	0.893363	0.588144	1	1	1
AT4G02510	AT5G05000	0.602008	-0.443934	1	0	0
AT4G02510	AT5G16620	0.855075	0.783451	1	1	1
AT4G02510	AT2G43950	0.216545	-0.215266	0	0	0
AT4G02510	AT1G06950	0.755919	0.690076	1	1	1
AT3G05690	AT1G08970	0.901094	0.454398	1	1	1
AT2G31360	AT5G56750	0.801173	-0.520732	1	0	0
AT5G43940	AT5G56750	-0.852899	-0.394356	0	0	0
AT3G08690	AT3G49810	0.460564	0.847902	0	1	0
AT3G08690	AT3G26980	0.900309	0.132731	1	0	0
AT3G08690	AT2G47700	-0.875775	-0.571385	0	0	0
AT3G08690	AT4G24990	0.937247	0.731403	1	1	1
AT3G08690	AT5G42940	0.971026	0.540825	1	1	1
AT2G01830	AT5G28490	0.881972	-0.472466	1	0	0
AT2G01830	AT1G62070	0.766472	0.0693536	1	0	0
AT2G01830	AT5G20290	-0.75164	0.124772	0	0	0
AT2G01830	AT2G38280	-0.853498	0.586362	0	1	0
AT2G01830	AT1G79530	-0.688038	-0.409896	0	0	0
AT3G23940	AT5G42980	-0.72407	0.541926	0	1	0
AT4G34110	AT1G80000	0.764158	-0.172441	1	0	0
AT4G34110	AT2G26280	0.728353	-0.349231	1	0	0
AT4G34110	AT2G43970	0.893757	-0.536287	1	0	0
AT4G34110	AT3G14010	-0.166137	0.251054	0	0	0
AT4G34110	AT4G14270	0.305962	-0.258592	0	0	0
AT4G34110	AT4G10610	0.949869	0.621745	1	1	1
AT4G34110	AT2G41430	0.556145	-0.399287	1	0	0
AT4G34110	AT1G53650	0.317814	0.395159	0	1	0
AT1G67320	AT3G26090	-0.649415	0.381718	0	1	0
AT1G68140	AT5G58720	0.772909	0.374996	1	1	1
AT1G68140	AT1G35210	0.821462	0.182688	1	0	0
AT5G45130	AT3G06540	0.978758	0.559336	1	1	1
AT5G45130	AT4G25660	-0.616185	-0.688453	0	0	0
AT5G45130	AT5G41600	-0.582969	-0.638044	0	0	0
AT2G25210	AT5G56950	0.71177	0.326462	1	1	1
AT5G42470	AT4G32960	0.127002	0.553253	0	1	0
AT2G22430	AT5G65310	0.277942	0.71309	0	1	0
AT4G27960	AT3G49810	0.319399	0.836117	0	1	0
AT4G27960	AT3G26980	0.898015	0.3024	1	1	1
AT4G27960	AT3G19950	0.819824	0.920401	1	1	1
AT4G27960	AT1G22050	-0.684356	-0.485643	0	0	0
AT4G27960	AT3G07370	0.914993	0.602492	1	1	1
AT4G27960	AT5G15460	-0.908321	-0.395083	0	0	0
AT4G27960	AT3G29270	0.862664	-0.642205	1	0	0
AT4G27960	AT2G37150	0.454275	0.816581	0	1	0
AT4G27960	AT1G77870	-0.95421	-0.244946	0	0	0
AT4G27960	AT1G19310	0.488519	0.883604	0	1	0
AT4G27960	AT4G24990	0.97901	0.7778	1	1	1
AT4G27960	AT5G42940	0.908778	0.498698	1	1	1
AT3G22680	AT2G16390	0.242397	-0.214556	0	0	0
AT3G22680	AT3G49250	0.568546	-0.138851	1	0	0
AT3G22680	AT4G35800	-0.247523	-0.151579	0	0	0
AT3G22680	AT2G27040	0.232759	-0.0277969	0	0	0
AT3G22680	AT5G14620	0.0141026	-0.17192	0	0	0
AT4G33040	AT5G06950	0.777823	-0.441479	1	0	0
AT1G18660	AT2G35940	-0.786208	0.761371	0	1	0
AT5G49610	AT1G10230	-0.161333	-0.499124	0	0	0
AT5G49610	AT3G60010	0.22672	0.760717	0	1	0
AT5G37890	AT5G16880	-0.641733	0.764007	0	1	0
AT5G37890	AT3G52560	-0.735239	-0.652141	0	0	0
AT3G13940	AT1G79070	-0.616773	0.684876	0	1	0
AT1G65380	AT5G15240	0.366819	-0.799883	0	0	0
AT1G65380	AT5G13290	0.290116	0.835263	0	1	0
AT1G65380	AT1G11000	0.183406	-0.249903	0	0	0
AT1G65380	AT5G57940	0.337672	0.868957	0	1	0
AT1G65380	AT1G75820	0.505717	0.778666	1	1	1
AT1G65380	AT5G04870	-0.191299	0.416377	0	1	0
AT1G24510	AT3G03960	0.836064	0.882771	1	1	1
AT1G24510	AT4G30840	0.888404	-0.442721	1	0	0
AT5G42030	AT4G16340	0.917043	0.884171	1	1	1
AT5G42030	AT2G22640	0.799675	0.590393	1	1	1
AT5G42030	AT4G26410	-0.481265	-0.0878529	0	0	0
AT2G32160	AT1G22920	0.695718	-0.146355	1	0	0
AT2G32160	AT3G47620	-0.279924	-0.156814	0	0	0
AT2G32160	AT5G08330	-0.461945	-0.248148	0	0	0
AT2G32160	AT3G02150	-0.0978727	0.157914	0	0	0
AT2G32160	AT1G54060	-0.602765	0.11523	0	0	0
AT2G32160	AT4G25200	-0.477488	-0.102651	0	0	0
AT4G32190	AT1G15720	0.605242	0.600575	1	1	1
AT4G32190	AT2G44950	0.0655412	0.702041	0	1	0
AT4G32190	AT2G35940	-0.911048	0.833758	0	1	0
AT4G32190	AT5G59210	-0.844996	0.871383	0	1	0
AT4G32190	AT4G32570	0.93962	0.822744	1	1	1
AT4G32190	AT3G08780	-0.410315	-0.715664	0	0	0
AT4G32190	AT1G53510	0.731974	0.80628	1	1	1
AT4G32190	AT5G56360	-0.85811	0.896611	0	1	0
AT4G32190	AT3G04860	0.934659	0.8202	1	1	1
AT4G32190	AT5G09450	-0.301459	0.805478	0	1	0
AT4G32190	AT3G54610	-0.476622	0.611115	0	1	0
AT4G32190	AT3G02150	0.471992	-0.5489	0	0	0
AT4G32190	AT4G17220	-0.721707	0.143607	0	0	0
AT4G32190	AT1G68590	0.919603	0.886247	1	1	1
AT4G32190	AT1G24764	0.860746	-0.0478875	1	0	0
AT4G32190	AT1G03140	-0.578584	-0.0494174	0	0	0
AT4G32190	AT5G52650	-0.841781	-0.0382759	0	0	0
AT4G32190	AT1G01630	-0.924377	0.858317	0	1	0
AT4G32190	AT2G18730	-0.929881	-0.518524	0	0	0
AT5G58750	AT3G54120	0.151975	0.190664	0	0	0
AT5G58750	AT4G25660	-0.534426	-0.218118	0	0	0
AT5G58750	AT3G26090	0.298888	-0.0817931	0	0	0
AT5G58750	AT3G11730	0.0507823	-0.349885	0	0	0
AT5G58750	AT4G26550	-0.527793	-0.381453	0	0	0
AT5G58750	AT2G38360	-0.414275	0.288597	0	1	0
AT2G20000	AT3G48150	0.460167	0.723434	0	1	0
AT2G20000	AT4G28230	-0.0278053	-0.227656	0	0	0
AT2G20000	AT1G78770	0.381147	-0.239472	0	0	0
AT2G20000	AT4G11920	-0.179682	-0.60343	0	0	0
AT2G20000	AT1G06590	0.38912	0.307386	0	1	0
AT2G20000	AT3G55440	-0.5182	0.0701674	0	0	0
AT2G20000	AT3G11270	-0.665193	-0.520962	0	0	0
AT2G20000	AT4G22910	0.448763	-0.252704	0	0	0
AT2G20000	AT1G32310	0.321315	-0.00199597	0	0	0
AT2G20000	AT5G13840	0.299964	-0.0436654	0	0	0
AT2G20000	AT2G40330	0.471938	0.644163	0	1	0
AT2G20000	AT5G05560	0.463614	-0.30827	0	0	0
AT2G20000	AT2G18290	0.628412	-0.607594	1	0	0
AT2G20000	AT2G39090	0.609277	-0.22941	1	0	0
AT2G20000	AT2G04660	-0.32608	0.271279	0	1	0
AT1G07000	AT3G63080	0.958682	-0.174139	1	0	0
AT1G05260	AT2G01950	-0.234643	0.469	0	1	0
AT2G16710	AT3G15660	0.961305	0.180879	1	0	0
AT2G16710	AT1G76850	0.564361	0.0196519	1	0	0
AT3G19760	AT5G56750	-0.527551	-0.695129	0	0	0
AT3G19760	AT4G30840	0.770203	-0.682741	1	0	0
AT3G02150	AT2G33480	-0.0312137	0.577119	0	1	0
AT3G02150	AT4G17710	0.306479	0.301039	0	1	0
AT3G02150	AT5G14070	0.301613	0.202225	0	0	0
AT3G02150	AT5G05190	-0.317864	0.522034	0	1	0
AT3G02150	AT3G09250	0.183374	-0.817098	0	0	0
AT3G02150	AT2G24860	0.116065	0.667739	0	1	0
AT3G02150	AT1G05710	-0.0213638	0.585649	0	1	0
AT3G02150	AT3G13440	0.223072	-0.589933	0	0	0
AT3G02150	AT1G79430	0.436818	-0.591428	0	0	0
AT3G02150	AT4G33350	0.140675	-0.432981	0	0	0
AT3G02150	AT5G25490	-0.0928768	0.217801	0	0	0
AT3G02150	AT3G61920	0.106799	0.547195	0	1	0
AT3G02150	AT1G73720	-0.219386	-0.549093	0	0	0
AT3G02150	AT4G01920	-0.107971	-0.147741	0	0	0
AT3G02150	AT5G09320	0.258046	-0.762257	0	0	0
AT3G02150	AT5G60120	0.389692	0.493183	0	1	0
AT3G02150	AT4G34740	-0.33519	0.0940053	0	0	0
AT3G02150	AT5G50180	0.479236	-0.686629	0	0	0
AT3G02150	AT3G16980	0.42542	0.615978	0	1	0
AT3G02150	AT1G53000	0.430458	-0.773824	0	0	0
AT3G02150	AT1G12810	-0.0309467	0.660724	0	1	0
AT3G02150	AT3G15640	-0.612535	0.618463	0	1	0
AT3G02150	AT2G35500	0.249627	-0.719573	0	0	0
AT3G02150	AT2G25730	0.210661	0.584568	0	1	0
AT3G02150	AT3G55690	0.238026	0.233951	0	0	0
AT3G02150	AT4G17486	0.442871	0.819705	0	1	0
AT3G02150	AT1G24625	0.471599	0.24738	0	0	0
AT3G02150	AT5G10710	0.613027	-0.377475	1	0	0
AT3G02150	AT2G38000	-0.058717	-0.416363	0	0	0
AT3G02150	AT5G42470	0.468897	-0.624959	0	0	0
AT3G02150	AT1G11800	-0.0917217	-0.16619	0	0	0
AT3G02150	AT2G47450	0.367474	-0.727119	0	0	0
AT3G02150	AT5G23120	0.342517	-0.830141	0	0	0
AT3G02150	AT3G16250	0.302805	-0.734531	0	0	0
AT3G02150	AT3G25710	0.43853	-0.621745	0	0	0
AT2G29080	AT3G18130	0.597006	0.714328	1	1	1
AT2G29080	AT1G07510	0.677457	0.704955	1	1	1
AT2G29080	AT1G48630	0.635384	-0.53265	1	0	0
AT4G28270	AT2G16740	-0.821872	-0.307971	0	0	0
AT3G02280	AT5G18400	-0.300596	0.572583	0	1	0
AT1G01160	AT2G22840	0.534919	0.0507625	1	0	0
AT1G01160	AT3G52910	0.602344	-0.941294	1	0	0
AT1G01160	AT3G02540	-0.746562	0.81954	0	1	0
AT1G01500	AT1G59520	0.37276	0.119194	0	0	0
AT2G46280	AT4G39400	0.677887	-0.116399	1	0	0
AT2G26640	AT4G09570	-0.913661	0.674862	0	1	0
AT5G11980	AT1G79430	0.24472	0.694191	0	1	0
AT5G11980	AT1G31780	0.548126	0.859577	1	1	1
AT5G11980	AT1G03630	0.295259	0.767697	0	1	0
AT5G11980	AT1G19180	0.143994	-0.382773	0	0	0
AT5G11980	AT2G26800	0.20651	-0.263016	0	0	0
AT5G11980	AT1G03040	-0.211942	-0.115237	0	0	0
AT5G11980	AT5G49210	-0.286884	0.382017	0	1	0
AT5G11980	AT5G13570	-0.323617	0.752258	0	1	0
AT5G11980	AT2G38660	-0.456588	0.0117547	0	0	0
AT5G11980	AT3G60820	-0.261788	0.0276178	0	0	0
AT5G11980	AT3G47620	0.301029	0.515751	0	1	0
AT5G11980	AT4G36290	-0.269574	0.741103	0	1	0
AT1G64690	AT2G02480	0.756908	-0.0121679	1	0	0
AT3G13845	AT4G25660	0.620756	0.307986	1	1	1
AT2G46700	AT5G37600	0.590654	0.157005	1	0	0
AT3G61740	AT1G75950	-0.17915	-0.0321671	0	0	0
AT2G33450	AT4G28640	0.582708	0.956533	1	1	1
AT4G35570	AT4G23650	0.947442	0.456581	1	1	1
AT1G76150	AT5G51300	0.761064	0.557041	1	1	1
AT1G76150	AT2G42790	0.946998	0.879577	1	1	1
AT3G07040	AT3G25070	0.630823	0.129878	1	0	0
AT3G07040	AT2G04030	0.132148	0.689261	0	1	0
AT3G07040	AT2G20310	-0.316622	0.537713	0	1	0
AT3G07040	AT4G25230	0.301807	-0.642431	0	0	0
AT2G14210	AT3G57230	-0.668414	-0.328283	0	0	0
AT2G14210	AT2G45660	-0.774472	-0.532951	0	0	0
AT5G59710	AT1G43700	-0.518759	-0.198397	0	0	0
AT3G49580	AT5G09770	0.445272	-0.738644	0	0	0
AT3G49580	AT5G22890	-0.0652279	0.155246	0	0	0
AT5G59800	AT4G29510	-0.509996	0.39704	0	1	0
AT5G17990	AT3G12560	-0.153602	-0.453845	0	0	0
AT5G58230	AT1G02580	0.415358	-0.335991	0	0	0
AT5G37020	AT3G17600	0.549211	-0.578449	1	0	0
AT5G37020	AT2G46990	-0.379814	-0.346334	0	0	0
AT5G37020	AT2G33310	-0.97748	0.389096	0	1	0
AT5G37020	AT1G04100	-0.45382	-0.76825	0	0	0
AT5G37020	AT3G15540	-0.945385	0.0185897	0	0	0
AT5G37020	AT1G51950	0.903458	-0.0160533	1	0	0
AT5G37020	AT4G14560	-0.928565	0.407097	0	1	0
AT5G37020	AT3G62100	0.490471	-0.342875	0	0	0
AT5G37020	AT5G43700	0.838572	0.736465	1	1	1
AT5G37020	AT3G23030	-0.901711	-0.0786849	0	0	0
AT5G37020	AT2G01200	-0.033441	-0.266733	0	0	0
AT5G37020	AT1G59640	0.758187	-0.62498	1	0	0
AT5G37020	AT3G04730	0.707853	0.669882	1	1	1
AT5G37020	AT1G04240	0.866257	0.493225	1	1	1
AT4G12800	AT2G46820	0.932854	0.919628	1	1	1
AT4G12800	AT1G61520	0.77514	0.959909	1	1	1
AT1G25490	AT2G41280	-0.350129	0.208266	0	0	0
AT1G25490	AT3G13222	0.419437	-0.652316	0	0	0
AT1G25490	AT5G44090	-0.306752	0.345603	0	1	0
AT1G25490	AT4G24900	0.927922	-0.540541	1	0	0
AT1G25490	AT4G00231	0.557282	0.10948	1	0	0
AT1G25490	AT1G66070	-0.469142	-0.47621	0	0	0
AT1G25490	AT1G50370	-0.579806	0.664788	0	1	0
AT1G25490	AT4G15415	0.750226	-0.586301	1	0	0
AT5G07460	AT1G43560	0.371405	0.697094	0	1	0
AT2G35530	AT4G36730	-0.146287	0.615104	0	1	0
AT2G35530	AT1G32150	-0.110903	0.652325	0	1	0
AT2G35530	AT2G46270	0.395594	0.518614	0	1	0
AT2G35530	AT4G01120	0.0770198	0.77432	0	1	0
AT2G33730	AT3G54610	0.462405	0.6006	0	1	0
AT1G70210	AT5G48820	0.808798	-0.304543	1	0	0
AT1G70210	AT3G12280	-0.691709	0.468815	0	1	0
AT1G70210	AT1G44110	0.734792	0.28248	1	1	1
AT1G70210	AT2G23430	0.723568	0.0832583	1	0	0
AT1G70210	AT1G49620	0.616832	-0.525397	1	0	0
AT3G60640	AT2G02040	0.822396	-0.504917	1	0	0
AT2G22510	AT4G35580	-0.336669	-0.746787	0	0	0
AT2G22510	AT1G01240	0.111307	0.476065	0	1	0
AT2G22510	AT5G22290	-0.116689	0.230194	0	0	0
AT5G66930	AT5G65210	0.0292036	0.0741716	0	0	0
AT2G39760	AT1G76230	0.510639	-0.750895	1	0	0
AT2G39760	AT1G69670	0.611986	0.819622	1	1	1
AT2G39760	AT1G04100	0.0247627	-0.82404	0	0	0
AT2G39760	AT3G06720	0.595848	-0.204018	1	0	0
AT2G39760	AT3G43700	-0.746512	0.797259	0	1	0
AT2G39760	AT4G17486	0.67849	-0.347101	1	0	0
AT2G39760	AT1G22190	-0.796791	-0.336096	0	0	0
AT2G39760	AT5G65310	-0.69753	0.711287	0	1	0
AT2G39760	AT1G56090	0.625382	0.857757	1	1	1
AT2G39760	AT4G36690	-0.514549	0.720725	0	1	0
AT2G39760	AT5G06270	-0.517481	0.224363	0	0	0
AT2G39760	AT3G23700	-0.739492	0.706188	0	1	0
AT2G39760	AT3G60390	-0.690547	0.726597	0	1	0
AT2G39760	AT1G26830	0.651762	0.858179	1	1	1
AT2G39760	AT5G14440	-0.241185	0.748611	0	1	0
AT2G39760	AT1G52540	-0.800428	-0.607306	0	0	0
AT2G39760	AT3G57870	-0.634671	0.384805	0	1	0
AT2G39760	AT2G22430	0.242868	0.621759	0	1	0
AT5G58720	AT2G23070	-0.0463366	0.0287245	0	0	0
AT5G58720	AT5G22890	-0.241544	0.150588	0	0	0
AT5G58720	AT2G40590	0.483407	0.218327	0	0	0
AT5G58720	AT1G54770	0.521783	0.0511114	1	0	0
AT3G22320	AT3G24650	-0.90609	-0.458474	0	0	0
AT4G37530	AT1G78300	-0.00738588	0.526421	0	1	0
AT2G29330	AT2G29320	-0.683403	-0.375481	0	0	0
AT2G29330	AT5G06060	0.313007	-0.428853	0	0	0
AT3G12170	AT4G01090	-0.192099	-0.451114	0	0	0
AT5G13180	AT4G27410	0.645804	0.900007	1	1	1
AT3G29160	AT1G07310	0.0658698	-0.780696	0	0	0
AT3G29160	AT3G48530	0.463262	0.632205	0	1	0
AT3G29160	AT1G09020	-0.243101	-0.511288	0	0	0
AT3G29160	AT4G10470	-0.0364222	0.630146	0	1	0
AT3G29160	AT1G19450	-0.294377	0.521325	0	1	0
AT5G14740	AT5G42980	-0.0539318	0.197625	0	0	0
AT5G14740	AT2G20530	-0.846119	0.480501	0	1	0
AT5G14740	AT5G11770	-0.911914	-0.593638	0	0	0
AT5G14740	AT2G47690	-0.775205	-0.121099	0	0	0
AT5G14740	AT4G02580	-0.133808	0.0116384	0	0	0
[truncated: 11,330 more rows]
