# Supplementary material for: Network-Based Comparative Analysis of Arabidopsis Immune Responses to Golovinomyces orontii and Botrytis cinerea Infections
Source: Sci Rep. 2016 Jan 11;6:19149. doi: 10.1038/srep19149 (PMC4707498; doi:10.1038/srep19149)
Supplement: Supplementary Table S5 [file srep19149-s3.xls]

## Sheet: gCPIN
Annotation results for gCPIN
GO-ID	p-value	Corr p-value	Number of genes annotated to a term in the input list	Number of genes annotated to a term in the genome	Number of genes in the input gene list with GO annotations	Number of genes in the genome with GO annotations	Description
50896	9.0616e-132	0	840	3207	2660	22304	response to stimulus
42221	3.6213e-117	0	545	1710	2660	22304	response to chemical stimulus
65007	7.8468e-97	5.8799e-94	775	3243	2660	22304	biological regulation
10033	5.8296e-94	3.2763e-91	371	1037	2660	22304	response to organic substance
50789	1.6507e-88	7.4215e-86	682	2783	2660	22304	regulation of biological process
9987	3.0396e-85	1.1388e-82	1339	7393	2660	22304	cellular process
9628	8.3846e-82	2.6926e-79	379	1168	2660	22304	response to abiotic stimulus
9719	3.5957e-77	1.0104e-74	302	835	2660	22304	response to endogenous stimulus
32501	2.6808e-76	6.696e-74	476	1732	2660	22304	multicellular organismal process
32502	1.9209e-74	4.3182e-72	488	1820	2660	22304	developmental process
50794	6.6213e-73	1.3532e-70	592	2448	2660	22304	regulation of cellular process
7275	1.0189e-72	1.9088e-70	455	1655	2660	22304	multicellular organismal development
9725	1.9217e-72	3.323e-70	280	767	2660	22304	response to hormone stimulus
51716	2.3479e-69	3.77e-67	267	729	2660	22304	cellular response to stimulus
48856	4.0619e-64	6.0874e-62	390	1392	2660	22304	anatomical structure development
6950	1.1146e-63	1.566e-61	471	1853	2660	22304	response to stress
70887	1.0974e-62	1.4512e-60	170	361	2660	22304	cellular response to chemical stimulus
71310	3.5218e-61	4.3984e-59	158	323	2660	22304	cellular response to organic substance
23033	1.8132e-54	2.1453e-52	221	623	2660	22304	signaling pathway
48513	3.3125e-54	3.7233e-52	241	719	2660	22304	organ development
48731	4.4243e-54	4.7361e-52	241	720	2660	22304	system development
71495	1.134e-50	1.1587e-48	127	254	2660	22304	cellular response to endogenous stimulus
48519	5.1645e-43	5.0478e-41	145	362	2660	22304	negative regulation of biological process
32870	2.4833e-42	2.326e-40	110	227	2660	22304	cellular response to hormone stimulus
9755	3.5489e-42	3.1912e-40	109	224	2660	22304	hormone-mediated signaling pathway
16043	4.6481e-41	4.0188e-39	259	935	2660	22304	cellular component organization
19222	9.8481e-41	8.1994e-39	411	1825	2660	22304	regulation of metabolic process
9791	7.8227e-40	6.2805e-38	247	884	2660	22304	post-embryonic development
48523	1.0705e-39	8.2984e-38	97	191	2660	22304	negative regulation of cellular process
31323	6.2524e-39	4.6851e-37	380	1664	2660	22304	regulation of cellular metabolic process
23052	8.552e-38	6.2016e-36	268	1023	2660	22304	signaling
50793	8.4384e-37	5.9279e-35	115	273	2660	22304	regulation of developmental process
9653	5.2638e-35	3.5857e-33	166	515	2660	22304	anatomical structure morphogenesis
9607	7.6905e-34	5.0848e-32	171	550	2660	22304	response to biotic stimulus
6970	4.4362e-33	2.8493e-31	136	388	2660	22304	response to osmotic stress
9416	6.1535e-33	3.8425e-31	150	455	2660	22304	response to light stimulus
9314	9.3689e-33	5.6922e-31	153	471	2660	22304	response to radiation
48583	3.3818e-32	2.0006e-30	79	157	2660	22304	regulation of response to stimulus
60255	6.3427e-32	3.656e-30	364	1685	2660	22304	regulation of macromolecule metabolic process
9889	1.1977e-31	6.5671e-30	340	1540	2660	22304	regulation of biosynthetic process
31326	1.1977e-31	6.5671e-30	340	1540	2660	22304	regulation of cellular biosynthetic process
10035	2.0514e-31	1.098e-29	143	434	2660	22304	response to inorganic substance
51707	2.3838e-31	1.2462e-29	162	528	2660	22304	response to other organism
9651	2.8489e-31	1.4555e-29	127	360	2660	22304	response to salt stress
9737	3.4044e-31	1.7007e-29	107	272	2660	22304	response to abscisic acid stimulus
51726	6.9311e-31	3.3872e-29	64	111	2660	22304	regulation of cell cycle
80090	7.4154e-31	3.5468e-29	348	1604	2660	22304	regulation of primary metabolic process
22414	9.9556e-31	4.6625e-29	232	911	2660	22304	reproductive process
3006	1.4851e-30	6.8133e-29	217	829	2660	22304	reproductive developmental process
51704	6.2455e-30	2.808e-28	191	694	2660	22304	multi-organism process
3	1.1525e-29	5.08e-28	233	931	2660	22304	reproduction
22621	1.3037e-29	5.6361e-28	112	304	2660	22304	shoot system development
48367	1.5145e-29	6.4238e-28	111	300	2660	22304	shoot development
10468	1.7416e-29	7.25e-28	350	1642	2660	22304	regulation of gene expression
10556	1.7979e-29	7.3486e-28	328	1504	2660	22304	regulation of macromolecule biosynthetic process
48608	3.2456e-29	1.3029e-27	197	735	2660	22304	reproductive structure development
51171	1.3327e-28	5.2562e-27	332	1545	2660	22304	regulation of nitrogen compound metabolic process
30154	3.5072e-28	1.3594e-26	108	296	2660	22304	cell differentiation
48869	6.5583e-28	2.4988e-26	137	435	2660	22304	cellular developmental process
9888	1.2593e-27	4.7182e-26	99	260	2660	22304	tissue development
51239	4.2346e-27	1.5606e-25	91	229	2660	22304	regulation of multicellular organismal process
42742	6.7008e-27	2.4296e-25	82	193	2660	22304	defense response to bacterium
19219	1.4843e-26	5.2962e-25	323	1527	2660	22304	regulation of nucleobase, nucleoside, nucleotide and nucleic acid metabolic process
51179	3.4658e-26	1.2174e-24	328	1566	2660	22304	localization
9266	5.2735e-26	1.8238e-24	118	359	2660	22304	response to temperature stimulus
51234	6.4358e-26	2.1921e-24	319	1514	2660	22304	establishment of localization
9617	7.3739e-26	2.4741e-24	92	241	2660	22304	response to bacterium
45449	1.1267e-25	3.7246e-24	311	1468	2660	22304	regulation of transcription
48827	8.958e-25	2.9185e-23	86	222	2660	22304	phyllome development
48366	9.6007e-25	3.0832e-23	81	201	2660	22304	leaf development
6810	1.3569e-24	4.2964e-23	313	1502	2660	22304	transport
48364	1.5404e-23	4.7434e-22	86	230	2660	22304	root development
22622	1.5404e-23	4.7434e-22	86	230	2660	22304	root system development
6996	1.7767e-23	5.3972e-22	146	526	2660	22304	organelle organization
51641	4.1504e-23	1.244e-21	124	415	2660	22304	cellular localization
9887	5.5893e-23	1.6533e-21	73	178	2660	22304	organ morphogenesis
51649	5.7487e-23	1.6783e-21	117	381	2660	22304	establishment of localization in cell
48518	1.056e-22	3.0435e-21	82	218	2660	22304	positive regulation of biological process
46686	2.0296e-22	5.7755e-21	95	279	2660	22304	response to cadmium ion
10038	5.1685e-22	1.4523e-20	109	350	2660	22304	response to metal ion
10016	1.2984e-21	3.6035e-20	66	157	2660	22304	shoot morphogenesis
48585	6.1579e-21	1.6738e-19	40	66	2660	22304	negative regulation of response to stimulus
30163	6.18e-21	1.6738e-19	91	272	2660	22304	protein catabolic process
9733	7.0903e-21	1.8975e-19	93	282	2660	22304	response to auxin stimulus
46907	7.559e-21	1.9991e-19	102	326	2660	22304	intracellular transport
9735	5.2968e-20	1.3846e-18	41	72	2660	22304	response to cytokinin stimulus
70727	9.6227e-20	2.4864e-18	86	258	2660	22304	cellular macromolecule localization
48580	1.9282e-19	4.9258e-18	63	157	2660	22304	regulation of post-embryonic development
9908	2.171e-19	5.4837e-18	79	228	2660	22304	flower development
6886	3.9543e-19	9.8769e-18	79	230	2660	22304	intracellular protein transport
6355	5.3645e-19	1.3252e-17	185	810	2660	22304	regulation of transcription, DNA-dependent
9913	5.6394e-19	1.378e-17	54	123	2660	22304	epidermal cell differentiation
15031	7.845e-19	1.8761e-17	98	325	2660	22304	protein transport
45184	7.845e-19	1.8761e-17	98	325	2660	22304	establishment of protein localization
51252	8.1029e-19	1.9174e-17	185	813	2660	22304	regulation of RNA metabolic process
44257	8.2756e-19	1.9379e-17	85	261	2660	22304	cellular protein catabolic process
8544	1.3777e-18	3.1603e-17	54	125	2660	22304	epidermis development
7398	1.3777e-18	3.1603e-17	54	125	2660	22304	ectoderm development
48569	1.4175e-18	3.2187e-17	72	202	2660	22304	post-embryonic organ development
34613	1.8393e-18	4.1347e-17	80	240	2660	22304	cellular protein localization
9056	2.2626e-18	5.036e-17	158	660	2660	22304	catabolic process
44248	2.92e-18	6.4356e-17	132	513	2660	22304	cellular catabolic process
9415	3.7554e-18	8.1963e-17	70	196	2660	22304	response to water
44265	4.3447e-18	9.3912e-17	88	282	2660	22304	cellular macromolecule catabolic process
6605	5.0302e-18	1.0769e-16	54	128	2660	22304	protein targeting
8104	7.5277e-18	1.5964e-16	99	340	2660	22304	protein localization
9965	7.7425e-18	1.6266e-16	51	117	2660	22304	leaf morphogenesis
9639	9.8046e-18	2.0408e-16	61	159	2660	22304	response to red or far red light
6952	1.3996e-17	2.8865e-16	152	637	2660	22304	defense response
9057	1.6861e-17	3.4458e-16	95	323	2660	22304	macromolecule catabolic process
51603	1.7147e-17	3.4726e-16	81	253	2660	22304	proteolysis involved in cellular protein catabolic process
48468	1.9053e-17	3.8243e-16	66	183	2660	22304	cell development
9414	2.2233e-17	4.423e-16	67	188	2660	22304	response to water deprivation
9409	3.3676e-17	6.6406e-16	78	241	2660	22304	response to cold
33554	4.4425e-17	8.6841e-16	102	364	2660	22304	cellular response to stress
43632	7.6912e-17	1.4652e-15	79	249	2660	22304	modification-dependent macromolecule catabolic process
6511	7.6912e-17	1.4652e-15	79	249	2660	22304	ubiquitin-dependent protein catabolic process
19941	7.6912e-17	1.4652e-15	79	249	2660	22304	modification-dependent protein catabolic process
7049	8.3313e-17	1.5738e-15	58	152	2660	22304	cell cycle
48522	1.8272e-16	3.423e-15	54	137	2660	22304	positive regulation of cellular process
44237	2.9907e-16	5.5564e-15	817	5407	2660	22304	cellular metabolic process
65008	6.4665e-16	1.1915e-14	136	569	2660	22304	regulation of biological quality
31324	8.0397e-16	1.4694e-14	42	92	2660	22304	negative regulation of cellular metabolic process
51093	4.2584e-15	7.72e-14	39	84	2660	22304	negative regulation of developmental process
71214	4.3449e-15	7.8139e-14	32	59	2660	22304	cellular response to abiotic stimulus
9814	7.9828e-15	1.4242e-13	44	105	2660	22304	defense response, incompatible interaction
10648	8.353e-15	1.4786e-13	25	38	2660	22304	negative regulation of cell communication
40007	8.9253e-15	1.5675e-13	81	279	2660	22304	growth
8361	1.0271e-14	1.7898e-13	76	254	2660	22304	regulation of cell size
32535	1.2949e-14	2.222e-13	76	255	2660	22304	regulation of cellular component size
90066	1.2949e-14	2.222e-13	76	255	2660	22304	regulation of anatomical structure size
51301	1.3102e-14	2.2312e-13	36	75	2660	22304	cell division
33036	1.7718e-14	2.9947e-13	124	521	2660	22304	macromolecule localization
16192	2.895e-14	4.8567e-13	62	189	2660	22304	vesicle-mediated transport
48511	3.7644e-14	6.2224e-13	28	49	2660	22304	rhythmic process
7623	3.7644e-14	6.2224e-13	28	49	2660	22304	circadian rhythm
35467	4.6554e-14	7.6389e-13	24	37	2660	22304	negative regulation of signaling pathway
9743	5.4636e-14	8.9001e-13	59	177	2660	22304	response to carbohydrate stimulus
71482	9.0093e-14	1.4466e-12	27	47	2660	22304	cellular response to light stimulus
71478	9.0093e-14	1.4466e-12	27	47	2660	22304	cellular response to radiation
16481	1.234e-13	1.9673e-12	31	61	2660	22304	negative regulation of transcription
45934	1.2982e-13	2.0408e-12	34	72	2660	22304	negative regulation of nucleobase, nucleoside, nucleotide and nucleic acid metabolic process
51172	1.2982e-13	2.0408e-12	34	72	2660	22304	negative regulation of nitrogen compound metabolic process
31347	1.5662e-13	2.4366e-12	32	65	2660	22304	regulation of defense response
6807	1.5717e-13	2.4366e-12	280	1548	2660	22304	nitrogen compound metabolic process
22402	2.0961e-13	3.2274e-12	46	122	2660	22304	cell cycle process
34641	2.2561e-13	3.4501e-12	270	1484	2660	22304	cellular nitrogen compound metabolic process
35466	2.5785e-13	3.9165e-12	39	93	2660	22304	regulation of signaling pathway
7389	2.6591e-13	4.0118e-12	44	114	2660	22304	pattern specification process
9892	3.089e-13	4.6293e-12	62	198	2660	22304	negative regulation of metabolic process
80134	3.8058e-13	5.6659e-12	35	78	2660	22304	regulation of response to stress
9738	5.3756e-13	7.8982e-12	28	53	2660	22304	abscisic acid mediated signaling pathway
71215	5.3756e-13	7.8982e-12	28	53	2660	22304	cellular response to abscisic acid stimulus
48437	5.7192e-13	8.3485e-12	50	143	2660	22304	floral organ development
9723	5.8444e-13	8.4762e-12	46	125	2660	22304	response to ethylene stimulus
9637	6.943e-13	1.0005e-11	27	50	2660	22304	response to blue light
9909	7.5133e-13	1.0758e-11	41	104	2660	22304	regulation of flower development
50832	7.7188e-13	1.0982e-11	44	117	2660	22304	defense response to fungus
10558	8.5275e-13	1.2057e-11	33	72	2660	22304	negative regulation of macromolecule biosynthetic process
10119	1.0859e-12	1.5257e-11	20	29	2660	22304	regulation of stomatal movement
51606	1.347e-12	1.8808e-11	23	38	2660	22304	detection of stimulus
16049	1.413e-12	1.9608e-11	69	240	2660	22304	cell growth
9640	1.6849e-12	2.3237e-11	26	48	2660	22304	photomorphogenesis
10646	1.905e-12	2.6112e-11	39	98	2660	22304	regulation of cell communication
9753	2.5304e-12	3.4475e-11	50	148	2660	22304	response to jasmonic acid stimulus
9867	2.912e-12	3.9199e-11	23	39	2660	22304	jasmonic acid mediated signaling pathway
71395	2.912e-12	3.9199e-11	23	39	2660	22304	cellular response to jasmonic acid stimulus
9787	3.1757e-12	4.2494e-11	21	33	2660	22304	regulation of abscisic acid mediated signaling pathway
48438	4.1241e-12	5.4858e-11	44	122	2660	22304	floral whorl development
9741	4.3569e-12	5.7613e-11	27	53	2660	22304	response to brassinosteroid stimulus
6091	4.4956e-12	5.9101e-11	60	199	2660	22304	generation of precursor metabolites and energy
9890	5.4608e-12	7.0959e-11	33	76	2660	22304	negative regulation of biosynthetic process
31327	5.4608e-12	7.0959e-11	33	76	2660	22304	negative regulation of cellular biosynthetic process
9620	6.3024e-12	8.1424e-11	51	156	2660	22304	response to fungus
9611	7.3978e-12	9.503e-11	46	133	2660	22304	response to wounding
35315	1.0922e-11	1.3872e-10	29	62	2660	22304	hair cell differentiation
10026	1.0922e-11	1.3872e-10	29	62	2660	22304	trichome differentiation
9605	1.1642e-11	1.4703e-10	65	229	2660	22304	response to external stimulus
9606	1.4332e-11	1.7999e-10	25	48	2660	22304	tropism
9408	1.6263e-11	2.0311e-10	45	131	2660	22304	response to heat
9790	2.2537e-11	2.7991e-10	100	429	2660	22304	embryonic development
9736	2.9626e-11	3.6393e-10	22	39	2660	22304	cytokinin mediated signaling pathway
71368	2.9626e-11	3.6393e-10	22	39	2660	22304	cellular response to cytokinin stimulus
10605	3.9643e-11	4.8433e-10	55	183	2660	22304	negative regulation of macromolecule metabolic process
17038	4.6824e-11	5.6898e-10	32	77	2660	22304	protein import
10015	6.2172e-11	7.5141e-10	37	99	2660	22304	root morphogenesis
43094	6.3361e-11	7.6168e-10	24	47	2660	22304	cellular metabolic compound salvage
902	7.2617e-11	8.6832e-10	65	238	2660	22304	cell morphogenesis
15979	7.4877e-11	8.9061e-10	40	113	2660	22304	photosynthesis
9853	9.0441e-11	1.0701e-09	18	28	2660	22304	photorespiration
71489	1.1182e-10	1.3093e-09	22	41	2660	22304	cellular response to red or far red light
10017	1.1182e-10	1.3093e-09	22	41	2660	22304	red or far-red light signaling pathway
10154	1.1839e-10	1.379e-09	103	459	2660	22304	fruit development
21700	1.3669e-10	1.5839e-09	25	52	2660	22304	developmental maturation
48581	1.5611e-10	1.7997e-09	26	56	2660	22304	negative regulation of post-embryonic development
32989	2.1175e-10	2.4286e-09	68	260	2660	22304	cellular component morphogenesis
48584	2.5452e-10	2.9043e-09	26	57	2660	22304	positive regulation of response to stimulus
10629	2.7634e-10	3.1375e-09	50	166	2660	22304	negative regulation of gene expression
10228	2.9561e-10	3.3394e-09	33	86	2660	22304	vegetative to reproductive phase transition of meristem
48507	3.2107e-10	3.6089e-09	35	95	2660	22304	meristem development
22607	3.9774e-10	4.4483e-09	67	258	2660	22304	cellular component assembly
43401	4.1423e-10	4.5203e-09	19	33	2660	22304	steroid hormone mediated signaling pathway
9742	4.1423e-10	4.5203e-09	19	33	2660	22304	brassinosteroid mediated signaling pathway
71383	4.1423e-10	4.5203e-09	19	33	2660	22304	cellular response to steroid hormone stimulus
71367	4.1423e-10	4.5203e-09	19	33	2660	22304	cellular response to brassinosteroid stimulus
48545	4.1423e-10	4.5203e-09	19	33	2660	22304	response to steroid hormone stimulus
70271	5.3901e-10	5.8255e-09	43	134	2660	22304	protein complex biogenesis
6461	5.3901e-10	5.8255e-09	43	134	2660	22304	protein complex assembly
9657	7.1945e-10	7.7384e-09	36	102	2660	22304	plastid organization
9638	7.2889e-10	7.8026e-09	11	12	2660	22304	phototropism
23060	1.4014e-09	1.486e-08	113	541	2660	22304	signal transmission
23046	1.4014e-09	1.486e-08	113	541	2660	22304	signaling process
48509	1.5684e-09	1.6553e-08	26	61	2660	22304	regulation of meristem development
2376	1.5869e-09	1.667e-08	70	283	2660	22304	immune system process
48316	1.8664e-09	1.9515e-08	96	438	2660	22304	seed development
9642	1.9599e-09	2.0397e-08	29	74	2660	22304	response to light intensity
15994	2.2677e-09	2.3492e-08	20	39	2660	22304	chlorophyll metabolic process
51338	2.3893e-09	2.4588e-08	17	29	2660	22304	regulation of transferase activity
48528	2.3953e-09	2.4588e-08	26	62	2660	22304	post-embryonic root development
9751	2.4506e-09	2.5041e-08	42	135	2660	22304	response to salicylic acid stimulus
10564	2.6228e-09	2.6679e-08	16	26	2660	22304	regulation of cell cycle process
48589	2.8044e-09	2.8398e-08	55	203	2660	22304	developmental growth
32879	4.8991e-09	4.9387e-08	17	30	2660	22304	regulation of localization
160	5.4024e-09	5.4216e-08	26	64	2660	22304	two-component signal transduction system (phosphorelay)
61024	5.775e-09	5.7443e-08	29	77	2660	22304	membrane organization
16044	5.775e-09	5.7443e-08	29	77	2660	22304	cellular membrane organization
910	6.979e-09	6.9114e-08	20	41	2660	22304	cytokinesis
51174	7.4555e-09	7.2869e-08	18	34	2660	22304	regulation of phosphorus metabolic process
22603	7.4555e-09	7.2869e-08	18	34	2660	22304	regulation of anatomical structure morphogenesis
19220	7.4555e-09	7.2869e-08	18	34	2660	22304	regulation of phosphate metabolic process
6259	8.0994e-09	7.882e-08	73	311	2660	22304	DNA metabolic process
31325	8.1499e-09	7.8969e-08	29	78	2660	22304	positive regulation of cellular metabolic process
51169	8.913e-09	8.5625e-08	24	57	2660	22304	nuclear transport
6913	8.913e-09	8.5625e-08	24	57	2660	22304	nucleocytoplasmic transport
6955	1.0447e-08	9.9932e-08	66	272	2660	22304	immune response
35556	1.1301e-08	1.0765e-07	31	88	2660	22304	intracellular signal transduction
9891	1.1685e-08	1.1037e-07	26	66	2660	22304	positive regulation of biosynthetic process
31328	1.1685e-08	1.1037e-07	26	66	2660	22304	positive regulation of cellular biosynthetic process
3002	1.2723e-08	1.1967e-07	32	93	2660	22304	regionalization
51049	1.3667e-08	1.2801e-07	15	25	2660	22304	regulation of transport
45087	1.4791e-08	1.3797e-07	63	257	2660	22304	innate immune response
65003	1.4899e-08	1.384e-07	53	201	2660	22304	macromolecular complex assembly
45786	1.7561e-08	1.6245e-07	11	14	2660	22304	negative regulation of cell cycle
278	1.8272e-08	1.6835e-07	17	32	2660	22304	mitotic cell cycle
9793	2.1353e-08	1.9592e-07	82	372	2660	22304	embryonic development ending in seed dormancy
9893	2.1927e-08	2.0037e-07	29	81	2660	22304	positive regulation of metabolic process
23034	2.5057e-08	2.2751e-07	49	182	2660	22304	intracellular signaling pathway
16568	2.5099e-08	2.2751e-07	30	86	2660	22304	chromatin modification
302	2.7203e-08	2.4559e-07	25	64	2660	22304	response to reactive oxygen species
43549	2.8727e-08	2.5728e-07	15	26	2660	22304	regulation of kinase activity
45859	2.8727e-08	2.5728e-07	15	26	2660	22304	regulation of protein kinase activity
43933	2.9893e-08	2.6667e-07	55	216	2660	22304	macromolecular complex subunit organization
43623	3.0078e-08	2.6726e-07	29	82	2660	22304	cellular protein complex assembly
6139	3.1016e-08	2.7451e-07	192	1104	2660	22304	nucleobase, nucleoside, nucleotide and nucleic acid metabolic process
48527	3.194e-08	2.8157e-07	23	56	2660	22304	lateral root development
48285	3.3332e-08	2.9269e-07	21	48	2660	22304	organelle fission
33365	3.4614e-08	3.0277e-07	26	69	2660	22304	protein localization in organelle
79	4.3068e-08	3.7526e-07	9	10	2660	22304	regulation of cyclin-dependent protein kinase activity
10557	4.3634e-08	3.7872e-07	24	61	2660	22304	positive regulation of macromolecule biosynthetic process
48764	4.7864e-08	4.1068e-07	19	41	2660	22304	trichoblast maturation
48765	4.7864e-08	4.1068e-07	19	41	2660	22304	root hair cell differentiation
48469	4.7864e-08	4.1068e-07	19	41	2660	22304	cell maturation
10053	5.041e-08	4.3088e-07	22	53	2660	22304	root epidermal cell differentiation
904	5.7907e-08	4.9309e-07	36	118	2660	22304	cell morphogenesis involved in differentiation
9593	5.8698e-08	4.9793e-07	11	15	2660	22304	detection of chemical stimulus
9630	7.0746e-08	5.9788e-07	18	38	2660	22304	gravitropism
42325	8.2366e-08	6.9348e-07	16	31	2660	22304	regulation of phosphorylation
19684	9.0538e-08	7.5944e-07	24	63	2660	22304	photosynthesis, light reaction
40008	1.117e-07	9.3347e-07	22	55	2660	22304	regulation of growth
70297	1.1642e-07	9.5078e-07	10	13	2660	22304	regulation of two-component signal transduction system (phosphorelay)
9968	1.1642e-07	9.5078e-07	10	13	2660	22304	negative regulation of signal transduction
10104	1.1642e-07	9.5078e-07	10	13	2660	22304	regulation of ethylene mediated signaling pathway
51325	1.1642e-07	9.5078e-07	10	13	2660	22304	interphase
51329	1.1642e-07	9.5078e-07	10	13	2660	22304	interphase of mitotic cell cycle
23057	1.1642e-07	9.5078e-07	10	13	2660	22304	negative regulation of signaling process
51170	1.1673e-07	9.5078e-07	18	39	2660	22304	nuclear import
45595	1.2355e-07	1.0026e-06	19	43	2660	22304	regulation of cell differentiation
10090	1.2407e-07	1.0033e-06	20	47	2660	22304	trichome morphogenesis
51173	1.2854e-07	1.0357e-06	24	64	2660	22304	positive regulation of nitrogen compound metabolic process
45036	1.4047e-07	1.1278e-06	14	25	2660	22304	protein targeting to chloroplast
42440	1.414e-07	1.1312e-06	30	92	2660	22304	pigment metabolic process
6281	1.6456e-07	1.3118e-06	42	154	2660	22304	DNA repair
7034	1.6769e-07	1.332e-06	13	22	2660	22304	vacuolar transport
9658	1.8083e-07	1.4313e-06	24	65	2660	22304	chloroplast organization
34504	1.8858e-07	1.4875e-06	18	40	2660	22304	protein localization in nucleus
10054	1.9315e-07	1.5129e-06	19	44	2660	22304	trichoblast differentiation
9629	1.9315e-07	1.5129e-06	19	44	2660	22304	response to gravity
44271	1.9543e-07	1.5255e-06	80	378	2660	22304	cellular nitrogen compound biosynthetic process
70298	2.1155e-07	1.6343e-06	9	11	2660	22304	negative regulation of two-component signal transduction system (phosphorelay)
10105	2.1155e-07	1.6343e-06	9	11	2660	22304	negative regulation of ethylene mediated signaling pathway
51789	2.1155e-07	1.6343e-06	9	11	2660	22304	response to protein stimulus
6979	2.6394e-07	2.032e-06	58	247	2660	22304	response to oxidative stress
6606	2.8485e-07	2.1854e-06	17	37	2660	22304	protein import into nucleus
33013	2.9404e-07	2.2483e-06	23	62	2660	22304	tetrapyrrole metabolic process
10218	2.9871e-07	2.2609e-06	18	41	2660	22304	response to far red light
2682	2.9871e-07	2.2609e-06	18	41	2660	22304	regulation of immune system process
50776	2.9871e-07	2.2609e-06	18	41	2660	22304	regulation of immune response
6974	3.2461e-07	2.4487e-06	43	163	2660	22304	response to DNA damage stimulus
338	3.2634e-07	2.4536e-06	8	9	2660	22304	protein deneddylation
6301	3.4078e-07	2.5451e-06	7	7	2660	22304	postreplication repair
10388	3.4078e-07	2.5451e-06	7	7	2660	22304	cullin deneddylation
16197	3.6358e-07	2.6974e-06	10	14	2660	22304	endosome transport
7346	3.6358e-07	2.6974e-06	10	14	2660	22304	regulation of mitotic cell cycle
45935	4.1105e-07	3.0396e-06	23	63	2660	22304	positive regulation of nucleobase, nucleoside, nucleotide and nucleic acid metabolic process
9788	4.2296e-07	3.1174e-06	11	17	2660	22304	negative regulation of abscisic acid mediated signaling pathway
71446	5.006e-07	3.6657e-06	14	27	2660	22304	cellular response to salicylic acid stimulus
9863	5.006e-07	3.6657e-06	14	27	2660	22304	salicylic acid mediated signaling pathway
7010	5.172e-07	3.7749e-06	30	97	2660	22304	cytoskeleton organization
61025	6.2209e-07	4.4822e-06	15	31	2660	22304	membrane fusion
10029	6.2209e-07	4.4822e-06	15	31	2660	22304	regulation of seed germination
6944	6.2209e-07	4.4822e-06	15	31	2660	22304	cellular membrane fusion
31349	6.2209e-07	4.4822e-06	15	31	2660	22304	positive regulation of defense response
48229	6.2434e-07	4.4841e-06	51	212	2660	22304	gametophyte development
10604	6.5073e-07	4.6587e-06	24	69	2660	22304	positive regulation of macromolecule metabolic process
6778	6.7009e-07	4.7821e-06	22	60	2660	22304	porphyrin metabolic process
43269	7.5587e-07	5.3772e-06	9	12	2660	22304	regulation of ion transport
10073	7.7692e-07	5.5095e-06	21	56	2660	22304	meristem maintenance
90304	8.1746e-07	5.7788e-06	151	866	2660	22304	nucleic acid metabolic process
48588	8.3331e-07	5.8724e-06	28	89	2660	22304	developmental cell growth
10118	8.3976e-07	5.8993e-06	12	21	2660	22304	stomatal movement
31122	9.7333e-07	6.8164e-06	10	15	2660	22304	cytoplasmic microtubule organization
48440	1.0924e-06	7.6265e-06	21	57	2660	22304	carpel development
48481	1.1163e-06	7.7689e-06	17	40	2660	22304	ovule development
43331	1.2377e-06	8.4316e-06	13	25	2660	22304	response to dsRNA
48767	1.2377e-06	8.4316e-06	13	25	2660	22304	root hair elongation
51253	1.2377e-06	8.4316e-06	13	25	2660	22304	negative regulation of RNA metabolic process
71359	1.2377e-06	8.4316e-06	13	25	2660	22304	cellular response to dsRNA
70918	1.2377e-06	8.4316e-06	13	25	2660	22304	production of small RNA involved in gene silencing by RNA
45892	1.2377e-06	8.4316e-06	13	25	2660	22304	negative regulation of transcription, DNA-dependent
31050	1.2377e-06	8.4316e-06	13	25	2660	22304	dsRNA fragmentation
34622	1.3903e-06	9.4204e-06	39	149	2660	22304	cellular macromolecular complex assembly
44085	1.3913e-06	9.4204e-06	89	454	2660	22304	cellular component biogenesis
51348	1.4594e-06	9.7935e-06	8	10	2660	22304	negative regulation of transferase activity
6469	1.4594e-06	9.7935e-06	8	10	2660	22304	negative regulation of protein kinase activity
33673	1.4594e-06	9.7935e-06	8	10	2660	22304	negative regulation of kinase activity
9739	1.631e-06	1.0912e-05	31	107	2660	22304	response to gibberellin stimulus
30422	1.6462e-06	1.0981e-05	12	22	2660	22304	production of siRNA involved in RNA interference
42542	1.6954e-06	1.1268e-05	17	41	2660	22304	response to hydrogen peroxide
40034	1.6992e-06	1.1268e-05	15	33	2660	22304	regulation of development, heterochronic
48467	1.7472e-06	1.1552e-05	22	63	2660	22304	gynoecium development
10114	1.7809e-06	1.174e-05	20	54	2660	22304	response to red light
15995	2.2046e-06	1.4491e-05	13	26	2660	22304	chlorophyll biosynthetic process
80010	2.3165e-06	1.5182e-05	10	16	2660	22304	regulation of oxygen and reactive oxygen species metabolic process
45736	2.4424e-06	1.5961e-05	7	8	2660	22304	negative regulation of cyclin-dependent protein kinase activity
10200	2.6341e-06	1.7164e-05	30	104	2660	22304	response to chitin
51128	2.68e-06	1.7362e-05	16	38	2660	22304	regulation of cellular component organization
45088	2.68e-06	1.7362e-05	16	38	2660	22304	regulation of innate immune response
10076	2.8631e-06	1.8495e-05	6	6	2660	22304	maintenance of floral meristem identity
9914	2.9031e-06	1.87e-05	19	51	2660	22304	hormone transport
9581	3.0675e-06	1.9702e-05	12	23	2660	22304	detection of external stimulus
45941	3.4356e-06	2.2003e-05	20	56	2660	22304	positive regulation of transcription
22403	3.5575e-06	2.272e-05	24	75	2660	22304	cell cycle phase
9734	4.1547e-06	2.6458e-05	14	31	2660	22304	auxin mediated signaling pathway
23014	4.7871e-06	3.0314e-05	8	11	2660	22304	signal transmission via phosphorylation event
7243	4.7871e-06	3.0314e-05	8	11	2660	22304	intracellular protein kinase cascade
70647	4.9171e-06	3.1049e-05	33	123	2660	22304	protein modification by small protein conjugation or removal
6623	5.0215e-06	3.162e-05	10	17	2660	22304	protein targeting to vacuole
43622	5.4905e-06	3.419e-05	9	14	2660	22304	cortical microtubule organization
9585	5.4905e-06	3.419e-05	9	14	2660	22304	red, far-red light phototransduction
9583	5.4905e-06	3.419e-05	9	14	2660	22304	detection of light stimulus
7602	5.4905e-06	3.419e-05	9	14	2660	22304	phototransduction
34621	5.8016e-06	3.6028e-05	40	163	2660	22304	cellular macromolecular complex subunit organization
45596	6.2966e-06	3.8994e-05	13	28	2660	22304	negative regulation of cell differentiation
9910	6.4273e-06	3.9694e-05	15	36	2660	22304	negative regulation of flower development
9886	7.5778e-06	4.6671e-05	25	83	2660	22304	post-embryonic morphogenesis
44283	8.0841e-06	4.9653e-05	111	622	2660	22304	small molecule biosynthetic process
10628	8.5712e-06	5.2502e-05	20	59	2660	22304	positive regulation of gene expression
44281	8.6511e-06	5.2847e-05	199	1248	2660	22304	small molecule metabolic process
6325	8.9489e-06	5.4518e-05	39	160	2660	22304	chromatin organization
60918	9.2364e-06	5.6118e-05	18	50	2660	22304	auxin transport
9767	9.3727e-06	5.6186e-05	12	25	2660	22304	photosynthetic electron transport chain
48864	9.3727e-06	5.6186e-05	12	25	2660	22304	stem cell development
2218	9.3727e-06	5.6186e-05	12	25	2660	22304	activation of innate immune response
2253	9.3727e-06	5.6186e-05	12	25	2660	22304	activation of immune response
19827	9.3727e-06	5.6186e-05	12	25	2660	22304	stem cell maintenance
9555	9.5753e-06	5.7248e-05	37	149	2660	22304	pollen development
71216	9.8485e-06	5.8725e-05	7	9	2660	22304	cellular response to biotic stimulus
9934	1.0086e-05	5.9512e-05	10	18	2660	22304	regulation of meristem structural organization
19932	1.0086e-05	5.9512e-05	10	18	2660	22304	second-messenger-mediated signaling
31348	1.0086e-05	5.9512e-05	10	18	2660	22304	negative regulation of defense response
42023	1.0086e-05	5.9512e-05	10	18	2660	22304	DNA endoreduplication
71365	1.0169e-05	5.9844e-05	14	33	2660	22304	cellular response to auxin stimulus
19722	1.2266e-05	7.1622e-05	9	15	2660	22304	calcium-mediated signaling
6338	1.2266e-05	7.1622e-05	9	15	2660	22304	chromatin remodeling
30865	1.2266e-05	7.1622e-05	9	15	2660	22304	cortical cytoskeleton organization
48532	1.2565e-05	7.3175e-05	16	42	2660	22304	anatomical structure arrangement
90056	1.285e-05	7.4641e-05	8	12	2660	22304	regulation of chlorophyll metabolic process
22900	1.4105e-05	8.154e-05	19	56	2660	22304	electron transport chain
48645	1.4146e-05	8.154e-05	15	38	2660	22304	organ formation
48193	1.4146e-05	8.154e-05	15	38	2660	22304	Golgi vesicle transport
71369	1.5158e-05	8.7151e-05	17	47	2660	22304	cellular response to ethylene stimulus
48863	1.5517e-05	8.8984e-05	12	26	2660	22304	stem cell differentiation
46148	1.5888e-05	9.0882e-05	23	76	2660	22304	pigment biosynthetic process
9644	1.7804e-05	0.00010158	16	43	2660	22304	response to high light intensity
6984	1.7997e-05	0.00010216	6	7	2660	22304	ER-nucleus signaling pathway
42147	1.7997e-05	0.00010216	6	7	2660	22304	retrograde transport, endosome to Golgi
1558	1.9011e-05	0.00010765	10	19	2660	22304	regulation of cell growth
44260	1.9155e-05	0.00010819	513	3667	2660	22304	cellular macromolecule metabolic process
9648	2.0461e-05	0.00011528	15	39	2660	22304	photoperiodism
9926	2.0876e-05	0.00011732	17	48	2660	22304	auxin polar transport
8152	2.3816e-05	0.00013351	907	6834	2660	22304	metabolic process
7165	2.4486e-05	0.00013693	88	480	2660	22304	signal transduction
9798	2.4901e-05	0.00013787	12	27	2660	22304	axis specification
45089	2.4901e-05	0.00013787	12	27	2660	22304	positive regulation of innate immune response
2684	2.4901e-05	0.00013787	12	27	2660	22304	positive regulation of immune system process
50778	2.4901e-05	0.00013787	12	27	2660	22304	positive regulation of immune response
32583	2.5059e-05	0.00013841	9	16	2660	22304	regulation of gene-specific transcription
60560	2.6359e-05	0.00014488	41	179	2660	22304	developmental growth involved in morphogenesis
9826	2.6359e-05	0.00014488	41	179	2660	22304	unidimensional cell growth
6260	2.6976e-05	0.00014791	26	94	2660	22304	DNA replication
16559	2.9423e-05	0.00016093	7	10	2660	22304	peroxisome fission
34976	2.9898e-05	0.00016234	8	13	2660	22304	response to endoplasmic reticulum stress
10072	2.9898e-05	0.00016234	8	13	2660	22304	primary shoot apical meristem specification
51193	2.9898e-05	0.00016234	8	13	2660	22304	regulation of cofactor metabolic process
48573	3.3297e-05	0.00018037	14	36	2660	22304	photoperiodism, flowering
48508	3.3952e-05	0.00018347	10	20	2660	22304	embryonic meristem development
40029	3.8465e-05	0.00020736	37	158	2660	22304	regulation of gene expression, epigenetic
46483	4.1859e-05	0.00022474	66	340	2660	22304	heterocycle metabolic process
51186	4.1889e-05	0.00022474	47	219	2660	22304	cofactor metabolic process
9411	4.2816e-05	0.00022917	20	65	2660	22304	response to UV
65009	4.6662e-05	0.00024916	33	136	2660	22304	regulation of molecular function
9873	4.6904e-05	0.00024986	16	46	2660	22304	ethylene mediated signaling pathway
70646	4.7601e-05	0.00025176	9	17	2660	22304	protein modification by small protein removal
6275	4.7601e-05	0.00025176	9	17	2660	22304	regulation of DNA replication
42752	4.7601e-05	0.00025176	9	17	2660	22304	regulation of circadian rhythm
9933	4.7709e-05	0.00025176	14	37	2660	22304	meristem structural organization
6972	5.114e-05	0.00026923	17	51	2660	22304	hyperosmotic response
10014	5.7887e-05	0.00030404	10	21	2660	22304	meristem initiation
9756	5.9103e-05	0.00030756	12	29	2660	22304	carbohydrate mediated signaling
71322	5.9103e-05	0.00030756	12	29	2660	22304	cellular response to carbohydrate stimulus
10182	5.9103e-05	0.00030756	12	29	2660	22304	sugar mediated signaling pathway
6800	5.9103e-05	0.00030756	12	29	2660	22304	oxygen and reactive oxygen species metabolic process
9880	6.2441e-05	0.00032342	8	14	2660	22304	embryonic pattern specification
10089	6.2441e-05	0.00032342	8	14	2660	22304	xylem development
51276	6.2658e-05	0.0003238	45	210	2660	22304	chromosome organization
71491	6.4661e-05	0.00032961	6	8	2660	22304	cellular response to red light
71445	6.4661e-05	0.00032961	6	8	2660	22304	cellular response to protein stimulus
10100	6.4661e-05	0.00032961	6	8	2660	22304	negative regulation of photomorphogenesis
10161	6.4661e-05	0.00032961	6	8	2660	22304	red light signaling pathway
6986	6.4661e-05	0.00032961	6	8	2660	22304	response to unfolded protein
34620	6.4661e-05	0.00032961	6	8	2660	22304	cellular response to unfolded protein
15672	7.7003e-05	0.00039163	27	105	2660	22304	monovalent inorganic cation transport
33014	8.4495e-05	0.00042877	16	48	2660	22304	tetrapyrrole biosynthetic process
10091	8.5115e-05	0.00042901	9	18	2660	22304	trichome branching
9582	8.5115e-05	0.00042901	9	18	2660	22304	detection of abiotic stimulus
45893	8.5115e-05	0.00042901	9	18	2660	22304	positive regulation of transcription, DNA-dependent
43455	8.7849e-05	0.00044081	12	30	2660	22304	regulation of secondary metabolic process
16246	8.7849e-05	0.00044081	12	30	2660	22304	RNA interference
48443	8.8544e-05	0.00044233	17	53	2660	22304	stamen development
48466	8.8544e-05	0.00044233	17	53	2660	22304	androecium development
16569	8.9397e-05	0.0004456	19	63	2660	22304	covalent chromatin modification
51052	9.4435e-05	0.00046967	11	26	2660	22304	regulation of DNA metabolic process
33205	9.4792e-05	0.0004704	10	22	2660	22304	cell cycle cytokinesis
6261	0.00010467	0.00051715	15	44	2660	22304	DNA-dependent DNA replication
6779	0.00010467	0.00051715	15	44	2660	22304	porphyrin biosynthetic process
9627	0.00012784	0.00061637	12	31	2660	22304	systemic acquired resistance
45165	0.00012784	0.00061637	12	31	2660	22304	cell fate commitment
7005	0.00012784	0.00061637	12	31	2660	22304	mitochondrion organization
226	0.00012817	0.00061637	14	40	2660	22304	microtubule cytoskeleton organization
10224	0.00012817	0.00061637	14	40	2660	22304	response to UV-B
6096	0.00012817	0.00061637	14	40	2660	22304	glycolysis
45038	0.00012996	0.00061637	5	6	2660	22304	protein import into chloroplast thylakoid membrane
51783	0.00012996	0.00061637	5	6	2660	22304	regulation of nuclear division
44070	0.00012996	0.00061637	5	6	2660	22304	regulation of anion transport
9726	0.00012996	0.00061637	5	6	2660	22304	detection of endogenous stimulus
9720	0.00012996	0.00061637	5	6	2660	22304	detection of hormone stimulus
32409	0.00012996	0.00061637	5	6	2660	22304	regulation of transporter activity
32412	0.00012996	0.00061637	5	6	2660	22304	regulation of ion transmembrane transporter activity
7088	0.00012996	0.00061637	5	6	2660	22304	regulation of mitosis
10359	0.00012996	0.00061637	5	6	2660	22304	regulation of anion channel activity
22898	0.00012996	0.00061637	5	6	2660	22304	regulation of transmembrane transporter activity
34762	0.00012996	0.00061637	5	6	2660	22304	regulation of transmembrane transport
34765	0.00012996	0.00061637	5	6	2660	22304	regulation of ion transmembrane transport
30968	0.00012996	0.00061637	5	6	2660	22304	endoplasmic reticulum unfolded protein response
9816	0.00014224	0.00067317	11	27	2660	22304	defense response to bacterium, incompatible interaction
48646	0.00014387	0.00067946	26	103	2660	22304	anatomical structure formation involved in morphogenesis
911	0.00014461	0.00068009	9	19	2660	22304	cytokinesis by cell plate formation
10074	0.00014461	0.00068009	9	19	2660	22304	maintenance of meristem identity
51094	0.00014619	0.00068611	16	50	2660	22304	positive regulation of developmental process
10647	0.00014982	0.00070165	10	23	2660	22304	positive regulation of cell communication
9817	0.00015454	0.00072076	13	36	2660	22304	defense response to fungus, incompatible interaction
48638	0.00015454	0.00072076	13	36	2660	22304	regulation of developmental growth
9862	0.0001561	0.00072651	7	12	2660	22304	systemic acquired resistance, salicylic acid mediated signaling pathway
43155	0.00017428	0.0008045	6	9	2660	22304	negative regulation of photosynthesis, light reaction
10205	0.00017428	0.0008045	6	9	2660	22304	photoinhibition
51168	0.00017428	0.0008045	6	9	2660	22304	nuclear export
46685	0.00017428	0.0008045	6	9	2660	22304	response to arsenic
32259	0.00019241	0.00088634	21	77	2660	22304	methylation
85	0.0002019	0.0009169	4	4	2660	22304	G2 phase of mitotic cell cycle
8333	0.0002019	0.0009169	4	4	2660	22304	endosome to lysosome transport
48831	0.0002019	0.0009169	4	4	2660	22304	regulation of shoot development
51319	0.0002019	0.0009169	4	4	2660	22304	G2 phase
70828	0.0002019	0.0009169	4	4	2660	22304	heterochromatin organization
7041	0.0002019	0.0009169	4	4	2660	22304	lysosomal transport
31507	0.0002019	0.0009169	4	4	2660	22304	heterochromatin formation
19438	0.00021517	0.0009752	38	177	2660	22304	aromatic compound biosynthetic process
51188	0.00022897	0.0010357	31	135	2660	22304	cofactor biosynthetic process
10565	0.00022947	0.0010358	10	24	2660	22304	regulation of cellular ketone metabolic process
35468	0.00023515	0.0010593	9	20	2660	22304	positive regulation of signaling pathway
6457	0.00023669	0.0010642	39	184	2660	22304	protein folding
43414	0.0002534	0.001137	20	73	2660	22304	macromolecule methylation
7017	0.00026583	0.0011904	25	101	2660	22304	microtubule-based process
9789	0.00030333	0.0013556	7	13	2660	22304	positive regulation of abscisic acid mediated signaling pathway
42538	0.00030629	0.0013661	14	43	2660	22304	hyperosmotic salinity response
9553	0.00030992	0.0013796	22	85	2660	22304	embryo sac development
6508	0.00031502	0.0013995	102	614	2660	22304	proteolysis
33043	0.00034175	0.0015153	10	25	2660	22304	regulation of organelle organization
51254	0.00036809	0.0016193	9	21	2660	22304	positive regulation of RNA metabolic process
48510	0.00036809	0.0016193	9	21	2660	22304	regulation of timing of transition from vegetative to reproductive phase
48506	0.00036809	0.0016193	9	21	2660	22304	regulation of timing of meristematic phase transition
6914	0.00036809	0.0016193	9	21	2660	22304	autophagy
48878	0.00038738	0.0016994	27	115	2660	22304	chemical homeostasis
71470	0.00039158	0.0016994	6	10	2660	22304	cellular response to osmotic stress
51241	0.00039158	0.0016994	6	10	2660	22304	negative regulation of multicellular organismal process
10187	0.00039158	0.0016994	6	10	2660	22304	negative regulation of seed germination
10380	0.00039158	0.0016994	6	10	2660	22304	regulation of chlorophyll biosynthetic process
6833	0.00039158	0.0016994	6	10	2660	22304	water transport
42044	0.00039158	0.0016994	6	10	2660	22304	fluid transport
75	0.00040988	0.0017561	5	7	2660	22304	cell cycle checkpoint
30522	0.00040988	0.0017561	5	7	2660	22304	intracellular receptor mediated signaling pathway
165	0.00040988	0.0017561	5	7	2660	22304	MAPKKK cascade
9785	0.00040988	0.0017561	5	7	2660	22304	blue light signaling pathway
71483	0.00040988	0.0017561	5	7	2660	22304	cellular response to blue light
5513	0.00040988	0.0017561	5	7	2660	22304	detection of calcium ion
6397	0.00041013	0.0017561	21	81	2660	22304	mRNA processing
9744	0.00047895	0.0020469	12	35	2660	22304	response to sucrose stimulus
6725	0.00054159	0.0023102	55	296	2660	22304	cellular aromatic compound metabolic process
10099	0.00054422	0.002317	7	14	2660	22304	regulation of photomorphogenesis
1708	0.0005573	0.0023683	9	22	2660	22304	cell fate specification
51640	0.00058507	0.0024722	8	18	2660	22304	organelle localization
51302	0.00058507	0.0024722	8	18	2660	22304	regulation of cell division
6342	0.00058507	0.0024722	8	18	2660	22304	chromatin silencing
10476	0.00058708	0.0024761	11	31	2660	22304	gibberellin mediated signaling pathway
48609	0.00061642	0.0025949	16	56	2660	22304	reproductive process in a multicellular organism
34285	0.00064116	0.0026941	12	36	2660	22304	response to disaccharide stimulus
10374	0.0007046	0.0029496	10	27	2660	22304	stomatal complex development
7031	0.0007046	0.0029496	10	27	2660	22304	peroxisome organization
43193	0.00077443	0.003212	6	11	2660	22304	positive regulation of gene-specific transcription
9861	0.00077443	0.003212	6	11	2660	22304	jasmonic acid and ethylene-dependent systemic resistance
9870	0.00077443	0.003212	6	11	2660	22304	defense response signaling pathway, resistance gene-dependent
10152	0.00077443	0.003212	6	11	2660	22304	pollen maturation
10267	0.00077443	0.003212	6	11	2660	22304	production of ta-siRNAs involved in RNA interference
18130	0.00078528	0.003251	27	120	2660	22304	heterocycle biosynthetic process
9626	0.00079902	0.0032958	11	32	2660	22304	plant-type hypersensitive response
44093	0.00079902	0.0032958	11	32	2660	22304	positive regulation of molecular function
46365	0.00086665	0.0035617	17	63	2660	22304	monosaccharide catabolic process
19320	0.00086665	0.0035617	17	63	2660	22304	hexose catabolic process
9943	0.0009054	0.0036953	8	19	2660	22304	adaxial/abaxial axis specification
30071	0.0009133	0.0036953	4	5	2660	22304	regulation of mitotic metaphase/anaphase transition
51784	0.0009133	0.0036953	4	5	2660	22304	negative regulation of nuclear division
45839	0.0009133	0.0036953	4	5	2660	22304	negative regulation of mitosis
7093	0.0009133	0.0036953	4	5	2660	22304	mitotic cell cycle checkpoint
51098	0.0009133	0.0036953	4	5	2660	22304	regulation of binding
10162	0.0009156	0.0036953	7	15	2660	22304	seed dormancy
6298	0.0009156	0.0036953	7	15	2660	22304	mismatch repair
31537	0.0009156	0.0036953	7	15	2660	22304	regulation of anthocyanin metabolic process
22611	0.0009156	0.0036953	7	15	2660	22304	dormancy process
45962	0.00098526	0.0039693	5	8	2660	22304	positive regulation of development, heterochronic
34050	0.0010706	0.0043055	11	33	2660	22304	host programmed cell death induced by symbiont
10051	0.0010976	0.0043981	13	43	2660	22304	xylem and phloem pattern formation
9615	0.0010976	0.0043981	13	43	2660	22304	response to virus
10608	0.0011474	0.0045895	28	129	2660	22304	posttranscriptional regulation of gene expression
16071	0.0011772	0.0047006	23	99	2660	22304	mRNA metabolic process
6119	0.001241	0.0049464	15	54	2660	22304	oxidative phosphorylation
55114	0.0012692	0.0050499	29	136	2660	22304	oxidation reduction
48825	0.0013372	0.0053018	10	29	2660	22304	cotyledon development
32268	0.0013372	0.0053018	10	29	2660	22304	regulation of cellular protein metabolic process
32446	0.0013632	0.0053952	24	106	2660	22304	protein modification by small protein conjugation
90329	0.0013928	0.0054326	6	12	2660	22304	regulation of DNA-dependent DNA replication
71514	0.0013928	0.0054326	6	12	2660	22304	genetic imprinting
51656	0.0013928	0.0054326	6	12	2660	22304	establishment of organelle localization
6349	0.0013928	0.0054326	6	12	2660	22304	regulation of gene expression by genetic imprinting
6888	0.0013928	0.0054326	6	12	2660	22304	ER to Golgi vesicle-mediated transport
22604	0.0013928	0.0054326	6	12	2660	22304	regulation of cell morphogenesis
16570	0.0013944	0.0054326	16	60	2660	22304	histone modification
9832	0.0013944	0.0054326	16	60	2660	22304	plant-type cell wall biogenesis
32504	0.0013944	0.0054326	16	60	2660	22304	multicellular organism reproduction
8283	0.001414	0.0054899	11	34	2660	22304	cell proliferation
10941	0.001414	0.0054899	11	34	2660	22304	regulation of cell death
9944	0.0014609	0.0056622	7	16	2660	22304	polarity specification of adaxial/abaxial axis
6865	0.0015203	0.0058825	17	66	2660	22304	amino acid transport
60	0.0016946	0.006424	3	3	2660	22304	protein import into nucleus, translocation
43248	0.0016946	0.006424	3	3	2660	22304	proteasome assembly
90342	0.0016946	0.006424	3	3	2660	22304	regulation of cell aging
51211	0.0016946	0.006424	3	3	2660	22304	anisotropic cell growth
10107	0.0016946	0.006424	3	3	2660	22304	potassium ion import
51788	0.0016946	0.006424	3	3	2660	22304	response to misfolded protein
9727	0.0016946	0.006424	3	3	2660	22304	detection of ethylene stimulus
45740	0.0016946	0.006424	3	3	2660	22304	positive regulation of DNA replication
10389	0.0016946	0.006424	3	3	2660	22304	regulation of G2/M transition of mitotic cell cycle
10271	0.0016946	0.006424	3	3	2660	22304	regulation of chlorophyll catabolic process
6900	0.0016946	0.006424	3	3	2660	22304	membrane budding
10617	0.0016946	0.006424	3	3	2660	22304	circadian regulation of calcium ion oscillation
15837	0.0018146	0.0068675	17	67	2660	22304	amine transport
280	0.0019579	0.0073971	8	21	2660	22304	nuclear division
16458	0.0019631	0.0074046	26	121	2660	22304	gene silencing
305	0.001999	0.007477	5	9	2660	22304	response to oxygen radical
303	0.001999	0.007477	5	9	2660	22304	response to superoxide
71472	0.001999	0.007477	5	9	2660	22304	cellular response to salt stress
15996	0.001999	0.007477	5	9	2660	22304	chlorophyll catabolic process
46149	0.001999	0.007477	5	9	2660	22304	pigment catabolic process
6007	0.0020228	0.0075537	16	62	2660	22304	glucose catabolic process
6730	0.0020658	0.0077014	22	97	2660	22304	one-carbon metabolic process
46164	0.0021553	0.0080216	17	68	2660	22304	alcohol catabolic process
6519	0.0021807	0.0081027	79	483	2660	22304	cellular amino acid and derivative metabolic process
65001	0.0022295	0.0082433	7	17	2660	22304	specification of axis polarity
51347	0.0022295	0.0082433	7	17	2660	22304	positive regulation of transferase activity
34599	0.0022295	0.0082433	7	17	2660	22304	cellular response to oxidative stress
42127	0.0022466	0.0082879	9	26	2660	22304	regulation of cell proliferation
46942	0.0022526	0.0082879	18	74	2660	22304	carboxylic acid transport
15849	0.0022526	0.0082879	18	74	2660	22304	organic acid transport
9958	0.0023266	0.0085042	6	13	2660	22304	positive gravitropism
9937	0.0023266	0.0085042	6	13	2660	22304	regulation of gibberellic acid mediated signaling pathway
10020	0.0023266	0.0085042	6	13	2660	22304	chloroplast fission
32506	0.0023266	0.0085042	6	13	2660	22304	cytokinetic process
43085	0.0023684	0.0086336	10	31	2660	22304	positive regulation of catalytic activity
35295	0.0023735	0.0086336	21	92	2660	22304	tube development
48868	0.0023735	0.0086336	21	92	2660	22304	pollen tube development
42592	0.0024138	0.0087662	38	200	2660	22304	homeostatic process
43687	0.002456	0.0088352	161	1093	2660	22304	post-translational protein modification
9966	0.0024622	0.0088352	14	52	2660	22304	regulation of signal transduction
23051	0.0024622	0.0088352	14	52	2660	22304	regulation of signaling process
578	0.00248	0.0088352	4	6	2660	22304	embryonic axis specification
9864	0.00248	0.0088352	4	6	2660	22304	induced systemic resistance, jasmonic acid mediated signaling pathway
60341	0.00248	0.0088352	4	6	2660	22304	regulation of cellular localization
48766	0.00248	0.0088352	4	6	2660	22304	root hair initiation
51445	0.00248	0.0088352	4	6	2660	22304	regulation of meiotic cell cycle
9704	0.00248	0.0088352	4	6	2660	22304	de-etiolation
45793	0.00248	0.0088352	4	6	2660	22304	positive regulation of cell size
10387	0.00248	0.0088352	4	6	2660	22304	signalosome assembly
15976	0.00248	0.0088352	4	6	2660	22304	carbon utilization
46777	0.0027582	0.0098108	8	22	2660	22304	protein amino acid autophosphorylation
34654	0.002973	0.010542	24	112	2660	22304	nucleobase, nucleoside, nucleotide and nucleic acid biosynthetic process
34404	0.002973	0.010542	24	112	2660	22304	nucleobase, nucleoside and nucleotide biosynthetic process
55080	0.0030806	0.010893	18	76	2660	22304	cation homeostasis
9846	0.0030818	0.010893	10	32	2660	22304	pollen germination
6006	0.0033954	0.011983	16	65	2660	22304	glucose metabolic process
48582	0.0035554	0.012527	12	43	2660	22304	positive regulation of post-embryonic development
50801	0.0036042	0.012608	20	89	2660	22304	ion homeostasis
51592	0.0036064	0.012608	5	10	2660	22304	response to calcium ion
51644	0.0036064	0.012608	5	10	2660	22304	plastid localization
10204	0.0036064	0.012608	5	10	2660	22304	defense response signaling pathway, resistance gene-independent
2237	0.0036064	0.012608	5	10	2660	22304	response to molecule of bacterial origin
42548	0.0036633	0.012787	6	14	2660	22304	regulation of photosynthesis, light reaction
9955	0.0037923	0.013156	8	23	2660	22304	adaxial/abaxial pattern formation
10075	0.0037923	0.013156	8	23	2660	22304	regulation of meristem growth
10193	0.0037923	0.013156	8	23	2660	22304	response to ozone
45814	0.0037923	0.013156	8	23	2660	22304	negative regulation of gene expression, epigenetic
51187	0.0039562	0.013704	10	33	2660	22304	cofactor catabolic process
9740	0.0039829	0.013754	9	28	2660	22304	gibberellic acid mediated signaling pathway
71370	0.0039829	0.013754	9	28	2660	22304	cellular response to gibberellin stimulus
55082	0.0041472	0.014299	18	78	2660	22304	cellular chemical homeostasis
398	0.0043675	0.015035	12	44	2660	22304	nuclear mRNA splicing, via spliceosome
43170	0.0046126	0.015855	537	4086	2660	22304	macromolecule metabolic process
6464	0.0046315	0.015896	178	1241	2660	22304	protein modification process
10027	0.0046588	0.015916	7	19	2660	22304	thylakoid membrane organization
9668	0.0046588	0.015916	7	19	2660	22304	plastid membrane organization
10431	0.0046588	0.015916	7	19	2660	22304	seed maturation
9860	0.0046796	0.015963	16	67	2660	22304	pollen tube growth
19318	0.0047075	0.016034	20	91	2660	22304	hexose metabolic process
9932	0.0047644	0.016203	19	85	2660	22304	cell tip growth
375	0.004805	0.016292	13	50	2660	22304	RNA splicing, via transesterification reactions
377	0.004805	0.016292	13	50	2660	22304	RNA splicing, via transesterification reactions with bulged adenosine as nucleophile
9911	0.0050155	0.016904	10	34	2660	22304	positive regulation of flower development
10087	0.0050155	0.016904	10	34	2660	22304	phloem or xylem histogenesis
6306	0.0050155	0.016904	10	34	2660	22304	DNA methylation
6305	0.0050155	0.016904	10	34	2660	22304	DNA alkylation
9699	0.0050944	0.017144	22	104	2660	22304	phenylpropanoid biosynthetic process
9567	0.0051019	0.017144	8	24	2660	22304	double fertilization forming a zygote and endosperm
48563	0.0051735	0.017222	9	29	2660	22304	post-embryonic organ morphogenesis
48444	0.0051735	0.017222	9	29	2660	22304	floral organ morphogenesis
35196	0.0052401	0.017222	4	7	2660	22304	production of miRNAs involved in gene silencing by miRNA
71451	0.0052401	0.017222	4	7	2660	22304	cellular response to superoxide
71450	0.0052401	0.017222	4	7	2660	22304	cellular response to oxygen radical
51236	0.0052401	0.017222	4	7	2660	22304	establishment of RNA localization
10158	0.0052401	0.017222	4	7	2660	22304	abaxial cell fate specification
9645	0.0052401	0.017222	4	7	2660	22304	response to low light intensity stimulus
50657	0.0052401	0.017222	4	7	2660	22304	nucleic acid transport
50658	0.0052401	0.017222	4	7	2660	22304	RNA transport
6403	0.0052401	0.017222	4	7	2660	22304	RNA localization
6405	0.0052401	0.017222	4	7	2660	22304	RNA export from nucleus
32880	0.0052401	0.017222	4	7	2660	22304	regulation of protein localization
10310	0.0052401	0.017222	4	7	2660	22304	regulation of hydrogen peroxide metabolic process
19430	0.0052401	0.017222	4	7	2660	22304	removal of superoxide radicals
9152	0.0054563	0.017906	16	68	2660	22304	purine ribonucleotide biosynthetic process
43572	0.0054951	0.017929	6	15	2660	22304	plastid fission
43467	0.0054951	0.017929	6	15	2660	22304	regulation of generation of precursor metabolites and energy
34614	0.0054951	0.017929	6	15	2660	22304	cellular response to reactive oxygen species
46283	0.0054951	0.017929	6	15	2660	22304	anthocyanin metabolic process
6164	0.0055079	0.017945	17	74	2660	22304	purine nucleotide biosynthetic process
10817	0.0057066	0.018565	25	124	2660	22304	regulation of hormone levels
9812	0.0057587	0.018708	13	51	2660	22304	flavonoid metabolic process
30036	0.0058285	0.01888	11	40	2660	22304	actin cytoskeleton organization
34220	0.0058285	0.01888	11	40	2660	22304	ion transmembrane transport
10039	0.0059663	0.019061	5	11	2660	22304	response to iron ion
51258	0.0059663	0.019061	5	11	2660	22304	protein polymerization
10948	0.0059663	0.019061	5	11	2660	22304	negative regulation of cell cycle process
32875	0.0059663	0.019061	5	11	2660	22304	regulation of DNA endoreduplication
80	0.0061727	0.019061	3	4	2660	22304	G1 phase of mitotic cell cycle
82	0.0061727	0.019061	3	4	2660	22304	G1/S transition of mitotic cell cycle
18342	0.0061727	0.019061	3	4	2660	22304	protein prenylation
51480	0.0061727	0.019061	3	4	2660	22304	cytosolic calcium ion homeostasis
9833	0.0061727	0.019061	3	4	2660	22304	primary cell wall biogenesis
71668	0.0061727	0.019061	3	4	2660	22304	plant-type cell wall assembly
10031	0.0061727	0.019061	3	4	2660	22304	circumnutation
71173	0.0061727	0.019061	3	4	2660	22304	spindle assembly checkpoint
71174	0.0061727	0.019061	3	4	2660	22304	mitotic cell cycle spindle checkpoint
51318	0.0061727	0.019061	3	4	2660	22304	G1 phase
10231	0.0061727	0.019061	3	4	2660	22304	maintenance of seed dormancy
10215	0.0061727	0.019061	3	4	2660	22304	cellulose microfibril organization
10185	0.0061727	0.019061	3	4	2660	22304	regulation of cellular defense response
70726	0.0061727	0.019061	3	4	2660	22304	cell wall assembly
32582	0.0061727	0.019061	3	4	2660	22304	negative regulation of gene-specific transcription
90068	0.0061727	0.019061	3	4	2660	22304	positive regulation of cell cycle process
45787	0.0061727	0.019061	3	4	2660	22304	positive regulation of cell cycle
45841	0.0061727	0.019061	3	4	2660	22304	negative regulation of mitotic metaphase/anaphase transition
6346	0.0061727	0.019061	3	4	2660	22304	methylation-dependent chromatin silencing
45168	0.0061727	0.019061	3	4	2660	22304	cell-cell signaling involved in cell fate commitment
7094	0.0061727	0.019061	3	4	2660	22304	mitotic cell cycle spindle assembly checkpoint
51054	0.0061727	0.019061	3	4	2660	22304	positive regulation of DNA metabolic process
6954	0.0061727	0.019061	3	4	2660	22304	inflammatory response
10244	0.0061727	0.019061	3	4	2660	22304	response to low fluence blue light stimulus by blue low-fluence system
6809	0.0061727	0.019061	3	4	2660	22304	nitric oxide biosynthetic process
50879	0.0061727	0.019061	3	4	2660	22304	multicellular organismal movement
31577	0.0061727	0.019061	3	4	2660	22304	spindle checkpoint
16050	0.0061727	0.019061	3	4	2660	22304	vesicle organization
16045	0.0061727	0.019061	3	4	2660	22304	detection of bacterium
46209	0.0061727	0.019061	3	4	2660	22304	nitric oxide metabolic process
6413	0.0062438	0.019254	15	63	2660	22304	translational initiation
6304	0.0062847	0.019353	10	35	2660	22304	DNA modification
9259	0.0063019	0.01938	18	81	2660	22304	ribonucleotide metabolic process
19725	0.0063105	0.01938	29	151	2660	22304	cellular homeostasis
9260	0.0063486	0.01947	17	75	2660	22304	ribonucleotide biosynthetic process
42398	0.0063775	0.019532	32	171	2660	22304	cellular amino acid derivative biosynthetic process
6417	0.0064393	0.019695	7	20	2660	22304	regulation of translation
6811	0.0067118	0.0205	57	345	2660	22304	ion transport
9566	0.0067307	0.02053	8	25	2660	22304	fertilization
51246	0.0071241	0.021657	11	41	2660	22304	regulation of protein metabolic process
10149	0.0071241	0.021657	11	41	2660	22304	senescence
96	0.0071292	0.021657	14	58	2660	22304	sulfur amino acid metabolic process
9250	0.0072762	0.022074	15	64	2660	22304	glucan biosynthetic process
9698	0.0074091	0.022447	26	133	2660	22304	phenylpropanoid metabolic process
30005	0.0077218	0.023363	12	47	2660	22304	cellular di-, tri-valent inorganic cation homeostasis
80022	0.0079157	0.023853	6	16	2660	22304	primary root development
10286	0.0079157	0.023853	6	16	2660	22304	heat acclimation
10498	0.0079157	0.023853	6	16	2660	22304	proteasomal protein catabolic process
8380	0.0083411	0.024945	17	77	2660	22304	RNA splicing
6873	0.0083411	0.024945	17	77	2660	22304	cellular ion homeostasis
46034	0.0083446	0.024945	14	59	2660	22304	ATP metabolic process
45333	0.0083446	0.024945	14	59	2660	22304	cellular respiration
6754	0.0083446	0.024945	14	59	2660	22304	ATP biosynthetic process
15980	0.0083446	0.024945	14	59	2660	22304	energy derivation by oxidation of organic compounds
6818	0.0086338	0.025741	11	42	2660	22304	hydrogen transport
15992	0.0086338	0.025741	11	42	2660	22304	proton transport
9631	0.00868	0.025844	7	21	2660	22304	cold acclimation
16567	0.0087234	0.025939	20	96	2660	22304	protein ubiquitination
16070	0.0088905	0.026401	79	510	2660	22304	RNA metabolic process
33015	0.0092331	0.027347	5	12	2660	22304	tetrapyrrole catabolic process
6787	0.0092331	0.027347	5	12	2660	22304	porphyrin catabolic process
8652	0.0093551	0.027671	27	142	2660	22304	cellular amino acid biosynthetic process
42180	0.0093693	0.027677	95	630	2660	22304	cellular ketone metabolic process
70417	0.009495	0.02772	4	8	2660	22304	cellular response to cold
52317	0.009495	0.02772	4	8	2660	22304	camalexin metabolic process
45037	0.009495	0.02772	4	8	2660	22304	protein import into chloroplast stroma
9938	0.009495	0.02772	4	8	2660	22304	negative regulation of gibberellic acid mediated signaling pathway
10120	0.009495	0.02772	4	8	2660	22304	camalexin biosynthetic process
32956	0.009495	0.02772	4	8	2660	22304	regulation of actin cytoskeleton organization
32970	0.009495	0.02772	4	8	2660	22304	regulation of actin filament-based process
51130	0.009495	0.02772	4	8	2660	22304	positive regulation of cellular component organization
10304	0.009495	0.02772	4	8	2660	22304	PSII associated light-harvesting complex II catabolic process
9150	0.0096698	0.02808	16	72	2660	22304	purine ribonucleotide metabolic process
9201	0.0097182	0.02808	14	60	2660	22304	ribonucleoside triphosphate biosynthetic process
9206	0.0097182	0.02808	14	60	2660	22304	purine ribonucleoside triphosphate biosynthetic process
9205	0.0097182	0.02808	14	60	2660	22304	purine ribonucleoside triphosphate metabolic process
9199	0.0097182	0.02808	14	60	2660	22304	ribonucleoside triphosphate metabolic process
9144	0.0097182	0.02808	14	60	2660	22304	purine nucleoside triphosphate metabolic process
9145	0.0097182	0.02808	14	60	2660	22304	purine nucleoside triphosphate biosynthetic process
30029	0.0097182	0.02808	14	60	2660	22304	actin filament-based process
6396	0.0097329	0.028087	55	337	2660	22304	RNA processing
30003	0.0097477	0.028093	15	66	2660	22304	cellular cation homeostasis
30001	0.010188	0.029289	30	163	2660	22304	metal ion transport
44282	0.010188	0.029289	30	163	2660	22304	small molecule catabolic process
6163	0.010805	0.030983	17	79	2660	22304	purine nucleotide metabolic process
42546	0.010805	0.030983	17	79	2660	22304	cell wall biogenesis
43900	0.011017	0.03151	6	17	2660	22304	regulation of multi-organism process
10227	0.011017	0.03151	6	17	2660	22304	floral organ abscission
16571	0.011126	0.031781	8	27	2660	22304	histone methylation
9142	0.011263	0.03209	14	61	2660	22304	nucleoside triphosphate biosynthetic process
9141	0.011263	0.03209	14	61	2660	22304	nucleoside triphosphate metabolic process
9749	0.011443	0.032522	7	22	2660	22304	response to glucose stimulus
7015	0.011443	0.032522	7	22	2660	22304	actin filament organization
43436	0.011524	0.032668	93	620	2660	22304	oxoacid metabolic process
19752	0.011524	0.032668	93	620	2660	22304	carboxylic acid metabolic process
6082	0.012007	0.033995	93	621	2660	22304	organic acid metabolic process
50790	0.012198	0.034493	24	125	2660	22304	regulation of catalytic activity
9165	0.012232	0.034545	20	99	2660	22304	nucleotide biosynthetic process
6813	0.012384	0.034929	11	44	2660	22304	potassium ion transport
9309	0.012844	0.036117	29	159	2660	22304	amine biosynthetic process
15985	0.012855	0.036117	9	33	2660	22304	energy coupled proton transport, down electrochemical gradient
15986	0.012855	0.036117	9	33	2660	22304	ATP synthesis coupled proton transport
279	0.012993	0.036117	14	62	2660	22304	M phase
44092	0.012993	0.036117	14	62	2660	22304	negative regulation of molecular function
55066	0.013003	0.036117	13	56	2660	22304	di-, tri-valent inorganic cation homeostasis
6812	0.01347	0.036117	45	271	2660	22304	cation transport
48829	0.01355	0.036117	5	13	2660	22304	root cap development
6534	0.01355	0.036117	5	13	2660	22304	cysteine metabolic process
46112	0.01355	0.036117	5	13	2660	22304	nucleobase biosynthetic process
19344	0.01355	0.036117	5	13	2660	22304	cysteine biosynthetic process
6084	0.013983	0.036117	8	28	2660	22304	acetyl-CoA metabolic process
15931	0.013993	0.036117	10	39	2660	22304	nucleobase, nucleoside, nucleotide and nucleic acid transport
43096	0.014062	0.036117	3	5	2660	22304	purine base salvage
43090	0.014062	0.036117	3	5	2660	22304	amino acid import
9772	0.014062	0.036117	3	5	2660	22304	photosynthetic electron transport in photosystem II
9903	0.014062	0.036117	3	5	2660	22304	chloroplast avoidance movement
10037	0.014062	0.036117	3	5	2660	22304	response to carbon dioxide
10023	0.014062	0.036117	3	5	2660	22304	proanthocyanidin biosynthetic process
9558	0.014062	0.036117	3	5	2660	22304	cellularization of the embryo sac
6571	0.014062	0.036117	3	5	2660	22304	tyrosine biosynthetic process
45597	0.014062	0.036117	3	5	2660	22304	positive regulation of cell differentiation
6406	0.014062	0.036117	3	5	2660	22304	mRNA export from nucleus
6521	0.014062	0.036117	3	5	2660	22304	regulation of cellular amino acid metabolic process
6168	0.014062	0.036117	3	5	2660	22304	adenine salvage
51028	0.014062	0.036117	3	5	2660	22304	mRNA transport
6896	0.014062	0.036117	3	5	2660	22304	Golgi to vacuole transport
6892	0.014062	0.036117	3	5	2660	22304	post-Golgi vesicle-mediated transport
15802	0.014062	0.036117	3	5	2660	22304	basic amino acid transport
46083	0.014062	0.036117	3	5	2660	22304	adenine metabolic process
46084	0.014062	0.036117	3	5	2660	22304	adenine biosynthetic process
35304	0.014219	0.036117	2	2	2660	22304	regulation of protein amino acid dephosphorylation
34969	0.014219	0.036117	2	2	2660	22304	histone arginine methylation
34970	0.014219	0.036117	2	2	2660	22304	histone H3-R2 methylation
34971	0.014219	0.036117	2	2	2660	22304	histone H3-R17 methylation
34972	0.014219	0.036117	2	2	2660	22304	histone H3-R26 methylation
70201	0.014219	0.036117	2	2	2660	22304	regulation of establishment of protein localization
43620	0.014219	0.036117	2	2	2660	22304	regulation of transcription in response to stress
478	0.014219	0.036117	2	2	2660	22304	endonucleolytic cleavage involved in rRNA processing
469	0.014219	0.036117	2	2	2660	22304	cleavage involved in rRNA processing
30307	0.014219	0.036117	2	2	2660	22304	positive regulation of cell growth
43393	0.014219	0.036117	2	2	2660	22304	regulation of protein binding
8360	0.014219	0.036117	2	2	2660	22304	regulation of cell shape
18344	0.014219	0.036117	2	2	2660	22304	protein geranylgeranylation
18348	0.014219	0.036117	2	2	2660	22304	protein amino acid geranylgeranylation
9729	0.014219	0.036117	2	2	2660	22304	detection of brassinosteroid stimulus
51223	0.014219	0.036117	2	2	2660	22304	regulation of protein transport
10086	0.014219	0.036117	2	2	2660	22304	embryonic root morphogenesis
51324	0.014219	0.036117	2	2	2660	22304	prophase
10225	0.014219	0.036117	2	2	2660	22304	response to UV-C
10232	0.014219	0.036117	2	2	2660	22304	vascular transport
10233	0.014219	0.036117	2	2	2660	22304	phloem transport
10201	0.014219	0.036117	2	2	2660	22304	response to continuous far red light stimulus by the high-irradiance response system
10186	0.014219	0.036117	2	2	2660	22304	positive regulation of cellular defense response
9270	0.014219	0.036117	2	2	2660	22304	response to humidity
6086	0.014219	0.036117	2	2	2660	22304	acetyl-CoA biosynthetic process from pyruvate
48489	0.014219	0.036117	2	2	2660	22304	synaptic vesicle transport
48488	0.014219	0.036117	2	2	2660	22304	synaptic vesicle endocytosis
51938	0.014219	0.036117	2	2	2660	22304	L-glutamate import
6611	0.014219	0.036117	2	2	2660	22304	protein export from nucleus
33157	0.014219	0.036117	2	2	2660	22304	regulation of intracellular protein transport
6513	0.014219	0.036117	2	2	2660	22304	protein monoubiquitination
80147	0.014219	0.036117	2	2	2660	22304	root hair cell development
80136	0.014219	0.036117	2	2	2660	22304	priming of cellular response to stress
32877	0.014219	0.036117	2	2	2660	22304	positive regulation of DNA endoreduplication
80006	0.014219	0.036117	2	2	2660	22304	internode patterning
32410	0.014219	0.036117	2	2	2660	22304	negative regulation of transporter activity
32413	0.014219	0.036117	2	2	2660	22304	negative regulation of ion transmembrane transporter activity
32509	0.014219	0.036117	2	2	2660	22304	endosome transport via multivesicular body sorting pathway
10495	0.014219	0.036117	2	2	2660	22304	long-distance posttranscriptional gene silencing
10480	0.014219	0.036117	2	2	2660	22304	microsporocyte differentiation
10390	0.014219	0.036117	2	2	2660	22304	histone monoubiquitination
7128	0.014219	0.036117	2	2	2660	22304	meiotic prophase I
19985	0.014219	0.036117	2	2	2660	22304	translesion synthesis
51051	0.014219	0.036117	2	2	2660	22304	negative regulation of transport
10361	0.014219	0.036117	2	2	2660	22304	regulation of anion channel activity by blue light
10360	0.014219	0.036117	2	2	2660	22304	negative regulation of anion channel activity
10362	0.014219	0.036117	2	2	2660	22304	negative regulation of anion channel activity by blue light
6971	0.014219	0.036117	2	2	2660	22304	hypotonic response
6884	0.014219	0.036117	2	2	2660	22304	cell volume homeostasis
10501	0.014219	0.036117	2	2	2660	22304	RNA secondary structure unwinding
50691	0.014219	0.036117	2	2	2660	22304	regulation of defense response to virus by host
10541	0.014219	0.036117	2	2	2660	22304	acropetal auxin transport
46822	0.014219	0.036117	2	2	2660	22304	regulation of nucleocytoplasmic transport
42539	0.014219	0.036117	2	2	2660	22304	hypotonic salinity response
42276	0.014219	0.036117	2	2	2660	22304	error-prone translesion synthesis
15813	0.014219	0.036117	2	2	2660	22304	L-glutamate transport
30833	0.014219	0.036117	2	2	2660	22304	regulation of actin filament polymerization
9991	0.014255	0.036169	26	140	2660	22304	response to extracellular stimulus
9746	0.014791	0.037401	7	23	2660	22304	response to hexose stimulus
6612	0.014791	0.037401	7	23	2660	22304	protein targeting to membrane
34284	0.014791	0.037401	7	23	2660	22304	response to monosaccharide stimulus
52543	0.014888	0.037478	6	18	2660	22304	callose deposition in cell wall
70585	0.014888	0.037478	6	18	2660	22304	protein localization in mitochondrion
9070	0.014888	0.037478	6	18	2660	22304	serine family amino acid biosynthetic process
6626	0.014888	0.037478	6	18	2660	22304	protein targeting to mitochondrion
52315	0.015492	0.038186	4	9	2660	22304	phytoalexin biosynthetic process
52314	0.015492	0.038186	4	9	2660	22304	phytoalexin metabolic process
9113	0.015492	0.038186	4	9	2660	22304	purine base biosynthetic process
48859	0.015492	0.038186	4	9	2660	22304	formation of anatomical boundary
45010	0.015492	0.038186	4	9	2660	22304	actin nucleation
9902	0.015492	0.038186	4	9	2660	22304	chloroplast relocation
51667	0.015492	0.038186	4	9	2660	22304	establishment of plastid localization
10160	0.015492	0.038186	4	9	2660	22304	formation of organ boundary
48598	0.015492	0.038186	4	9	2660	22304	embryonic morphogenesis
9608	0.015492	0.038186	4	9	2660	22304	response to symbiont
9641	0.015492	0.038186	4	9	2660	22304	shade avoidance
9700	0.015492	0.038186	4	9	2660	22304	indole phytoalexin biosynthetic process
51129	0.015492	0.038186	4	9	2660	22304	negative regulation of cellular component organization
6801	0.015492	0.038186	4	9	2660	22304	superoxide metabolic process
10639	0.015492	0.038186	4	9	2660	22304	negative regulation of organelle organization
46217	0.015492	0.038186	4	9	2660	22304	indole phytoalexin metabolic process
42431	0.015492	0.038186	4	9	2660	22304	indole metabolic process
42126	0.015492	0.038186	4	9	2660	22304	nitrate metabolic process
42128	0.015492	0.038186	4	9	2660	22304	nitrate assimilation
9856	0.015552	0.038292	26	141	2660	22304	pollination
8213	0.015677	0.038517	9	34	2660	22304	protein amino acid alkylation
6479	0.015677	0.038517	9	34	2660	22304	protein amino acid methylation
71496	0.016128	0.039537	24	128	2660	22304	cellular response to external stimulus
31668	0.016128	0.039537	24	128	2660	22304	cellular response to extracellular stimulus
90351	0.017256	0.042211	11	46	2660	22304	seedling development
9813	0.017256	0.042211	11	46	2660	22304	flavonoid biosynthetic process
43067	0.017339	0.042334	8	29	2660	22304	regulation of programmed cell death
9624	0.017344	0.042334	13	58	2660	22304	response to nematode
5996	0.018204	0.044384	22	116	2660	22304	monosaccharide metabolic process
44106	0.018636	0.045389	52	327	2660	22304	cellular amine metabolic process
60548	0.019042	0.046078	5	14	2660	22304	negative regulation of cell death
9646	0.019042	0.046078	5	14	2660	22304	response to absence of light
45860	0.019042	0.046078	5	14	2660	22304	positive regulation of protein kinase activity
32392	0.019042	0.046078	5	14	2660	22304	DNA geometric change
32508	0.019042	0.046078	5	14	2660	22304	DNA duplex unwinding
33674	0.019042	0.046078	5	14	2660	22304	positive regulation of kinase activity
52386	0.019609	0.047297	6	19	2660	22304	cell wall thickening
9838	0.019609	0.047297	6	19	2660	22304	abscission
10109	0.019609	0.047297	6	19	2660	22304	regulation of photosynthesis
7264	0.019888	0.047918	13	59	2660	22304	small GTPase mediated signal transduction
43412	0.020488	0.049312	189	1378	2660	22304	macromolecule modification

## Sheet: bCPIN
Annotation results for bCPIN
GO-ID	p-value	Corr p-value	Number of genes annotated to a term in the input list	Number of genes annotated to a term in the genome	Number of genes in the input gene list with GO annotations	Number of genes in the genome with GO annotations	Description
50896	1.3455e-139	0	910	3207	2929	22304	response to stimulus
42221	8.5192e-117	0	576	1710	2929	22304	response to chemical stimulus
9987	5.6562e-96	4.3345e-93	1477	7393	2929	22304	cellular process
9628	2.133e-90	1.226e-87	415	1168	2929	22304	response to abiotic stimulus
65007	3.2124e-90	1.477e-87	813	3243	2929	22304	biological regulation
10033	3.4327e-88	1.3153e-85	382	1037	2929	22304	response to organic substance
50789	2.1715e-85	7.132e-83	721	2783	2929	22304	regulation of biological process
9719	3.7291e-75	1.0716e-72	315	835	2929	22304	response to endogenous stimulus
32501	2.2147e-73	5.6574e-71	500	1732	2929	22304	multicellular organismal process
32502	6.2907e-73	1.4462e-70	516	1820	2929	22304	developmental process
51716	6.6599e-72	1.3919e-69	285	729	2929	22304	cellular response to stimulus
9725	3.0821e-71	5.9048e-69	293	767	2929	22304	response to hormone stimulus
7275	5.549e-70	9.8132e-68	478	1655	2929	22304	multicellular organismal development
70887	4.4959e-68	7.3829e-66	184	361	2929	22304	cellular response to chemical stimulus
50794	2.1885e-67	3.3543e-65	619	2448	2929	22304	regulation of cellular process
71310	1.236e-65	1.776e-63	170	323	2929	22304	cellular response to organic substance
6950	1.4684e-64	1.9858e-62	504	1853	2929	22304	response to stress
48856	5.1653e-63	6.5972e-61	412	1392	2929	22304	anatomical structure development
23033	2.7823e-60	3.3665e-58	242	623	2929	22304	signaling pathway
71495	8.1633e-54	9.3837e-52	136	254	2929	22304	cellular response to endogenous stimulus
9791	3.2087e-51	3.5128e-49	285	884	2929	22304	post-embryonic development
48513	6.7006e-50	7.0021e-48	247	719	2929	22304	organ development
48731	8.9394e-50	8.9355e-48	247	720	2929	22304	system development
32870	6.2774e-46	6.0132e-44	119	227	2929	22304	cellular response to hormone stimulus
9755	7.7009e-46	7.0817e-44	118	224	2929	22304	hormone-mediated signaling pathway
16043	7.5964e-44	6.717e-42	281	935	2929	22304	cellular component organization
9314	1.4241e-40	1.2126e-38	175	471	2929	22304	response to radiation
9416	2.0317e-40	1.6682e-38	171	455	2929	22304	response to light stimulus
19222	2.5665e-39	2.0346e-37	436	1825	2929	22304	regulation of metabolic process
23052	5.3699e-39	4.1151e-37	288	1023	2929	22304	signaling
9607	3.0198e-38	2.2395e-36	189	550	2929	22304	response to biotic stimulus
10035	6.6821e-38	4.8007e-36	162	434	2929	22304	response to inorganic substance
22414	3.5029e-37	2.4403e-35	262	911	2929	22304	reproductive process
31323	6.3765e-37	4.3116e-35	401	1664	2929	22304	regulation of cellular metabolic process
3006	7.0805e-37	4.6509e-35	245	829	2929	22304	reproductive developmental process
48608	1.8885e-36	1.206e-34	225	735	2929	22304	reproductive structure development
3	2.5963e-36	1.6132e-34	264	931	2929	22304	reproduction
51707	6.1658e-36	3.7303e-34	180	528	2929	22304	response to other organism
6970	1.062e-34	6.2604e-33	146	388	2929	22304	response to osmotic stress
51704	3.223e-34	1.8524e-32	212	694	2929	22304	multi-organism process
9651	7.4398e-34	4.1717e-32	138	360	2929	22304	response to salt stress
6996	6.6832e-33	3.6583e-31	174	526	2929	22304	organelle organization
48583	7.198e-32	3.8484e-30	82	157	2929	22304	regulation of response to stimulus
50793	1.9223e-31	1.0044e-29	113	273	2929	22304	regulation of developmental process
48519	4.3966e-31	2.2462e-29	134	362	2929	22304	negative regulation of biological process
48523	2.0599e-30	1.0295e-28	90	191	2929	22304	negative regulation of cellular process
60255	6.995e-30	3.4216e-28	384	1685	2929	22304	regulation of macromolecule metabolic process
9737	1.3932e-29	6.673e-28	110	272	2929	22304	response to abscisic acid stimulus
9617	1.8607e-29	8.7301e-28	102	241	2929	22304	response to bacterium
80090	7.023e-29	3.2292e-27	367	1604	2929	22304	regulation of primary metabolic process
48518	1.0315e-28	4.6498e-27	95	218	2929	22304	positive regulation of biological process
9889	1.4508e-28	6.2932e-27	355	1540	2929	22304	regulation of biosynthetic process
31326	1.4508e-28	6.2932e-27	355	1540	2929	22304	regulation of cellular biosynthetic process
51726	1.6928e-27	7.2068e-26	63	111	2929	22304	regulation of cell cycle
10468	3.9362e-27	1.6453e-25	368	1642	2929	22304	regulation of gene expression
42742	5.9068e-27	2.4249e-25	86	193	2929	22304	defense response to bacterium
9639	2.1589e-26	8.7074e-25	76	159	2929	22304	response to red or far red light
10038	3.1511e-26	1.249e-24	123	350	2929	22304	response to metal ion
10556	4.7368e-26	1.8351e-24	341	1504	2929	22304	regulation of macromolecule biosynthetic process
51171	4.7893e-26	1.8351e-24	348	1545	2929	22304	regulation of nitrogen compound metabolic process
46686	6.6507e-26	2.5066e-24	106	279	2929	22304	response to cadmium ion
9733	1.8345e-25	6.8024e-24	106	282	2929	22304	response to auxin stimulus
9056	2.254e-25	8.2253e-24	186	660	2929	22304	catabolic process
9414	5.3523e-25	1.9226e-23	82	188	2929	22304	response to water deprivation
9653	5.8269e-25	2.0609e-23	156	515	2929	22304	anatomical structure morphogenesis
51649	1.2475e-24	4.3454e-23	127	381	2929	22304	establishment of localization in cell
44237	1.4885e-24	5.1077e-23	936	5407	2929	22304	cellular metabolic process
9266	1.5275e-24	5.1642e-23	122	359	2929	22304	response to temperature stimulus
51641	1.9133e-24	6.3747e-23	134	415	2929	22304	cellular localization
9415	3.1018e-24	1.0187e-22	83	196	2929	22304	response to water
70727	4.8797e-24	1.5801e-22	98	258	2929	22304	cellular macromolecule localization
19219	6.5473e-24	2.0906e-22	338	1527	2929	22304	regulation of nucleobase, nucleoside, nucleotide and nucleic acid metabolic process
6886	6.9223e-24	2.1801e-22	91	230	2929	22304	intracellular protein transport
9888	9.6081e-24	2.985e-22	98	260	2929	22304	tissue development
34613	1.3114e-23	4.0199e-22	93	240	2929	22304	cellular protein localization
51179	1.9475e-23	5.8913e-22	343	1566	2929	22304	localization
48522	2.4162e-23	7.214e-22	66	137	2929	22304	positive regulation of cellular process
44248	8.1996e-23	2.4168e-21	151	513	2929	22304	cellular catabolic process
51239	9.353e-23	2.7218e-21	89	229	2929	22304	regulation of multicellular organismal process
45449	1.0566e-22	3.0364e-21	324	1468	2929	22304	regulation of transcription
46907	1.6123e-22	4.5761e-21	111	326	2929	22304	intracellular transport
30154	2.3131e-22	6.4851e-21	104	296	2929	22304	cell differentiation
51234	3.4928e-22	9.6747e-21	330	1514	2929	22304	establishment of localization
30163	4.637e-22	1.2691e-20	98	272	2929	22304	protein catabolic process
6810	4.98e-21	1.3469e-19	324	1502	2929	22304	transport
48869	6.7621e-21	1.8077e-19	131	435	2929	22304	cellular developmental process
48580	9.2213e-21	2.4367e-19	68	157	2929	22304	regulation of post-embryonic development
48364	9.7891e-21	2.5287e-19	86	230	2929	22304	root development
22622	9.7891e-21	2.5287e-19	86	230	2929	22304	root system development
48569	1.4996e-20	3.8306e-19	79	202	2929	22304	post-embryonic organ development
15031	1.7349e-20	4.3352e-19	107	325	2929	22304	protein transport
45184	1.7349e-20	4.3352e-19	107	325	2929	22304	establishment of protein localization
9908	2.0539e-20	5.0773e-19	85	228	2929	22304	flower development
8104	2.3096e-20	5.6486e-19	110	340	2929	22304	protein localization
71214	7.729e-20	1.8704e-18	38	59	2929	22304	cellular response to abiotic stimulus
44257	1.7661e-19	4.2295e-18	91	261	2929	22304	cellular protein catabolic process
34641	2.4232e-19	5.7431e-18	315	1484	2929	22304	cellular nitrogen compound metabolic process
6807	3.4805e-19	8.165e-18	325	1548	2929	22304	nitrogen compound metabolic process
9057	3.7353e-19	8.6742e-18	104	323	2929	22304	macromolecule catabolic process
44265	4.1894e-19	9.6314e-18	95	282	2929	22304	cellular macromolecule catabolic process
51603	8.3219e-19	1.8943e-17	88	253	2929	22304	proteolysis involved in cellular protein catabolic process
9409	1.209e-18	2.725e-17	85	241	2929	22304	response to cold
6605	2.5363e-18	5.661e-17	57	128	2929	22304	protein targeting
22621	3.6263e-18	8.0162e-17	98	304	2929	22304	shoot system development
51252	3.6706e-18	8.0369e-17	196	813	2929	22304	regulation of RNA metabolic process
48367	4.2863e-18	9.2964e-17	97	300	2929	22304	shoot development
6355	5.2794e-18	1.1343e-16	195	810	2929	22304	regulation of transcription, DNA-dependent
9738	8.1933e-18	1.7281e-16	34	53	2929	22304	abscisic acid mediated signaling pathway
71215	8.1933e-18	1.7281e-16	34	53	2929	22304	cellular response to abscisic acid stimulus
43632	1.2243e-17	2.513e-16	85	249	2929	22304	modification-dependent macromolecule catabolic process
6511	1.2243e-17	2.513e-16	85	249	2929	22304	ubiquitin-dependent protein catabolic process
19941	1.2243e-17	2.513e-16	85	249	2929	22304	modification-dependent protein catabolic process
6952	1.8262e-17	3.7154e-16	162	637	2929	22304	defense response
15979	7.5775e-17	1.5281e-15	51	113	2929	22304	photosynthesis
33036	1.3244e-16	2.6477e-15	138	521	2929	22304	macromolecule localization
48366	7.5921e-16	1.5047e-14	71	201	2929	22304	leaf development
71482	8.6866e-16	1.6924e-14	30	47	2929	22304	cellular response to light stimulus
71478	8.6866e-16	1.6924e-14	30	47	2929	22304	cellular response to radiation
9640	2.0253e-15	3.9126e-14	30	48	2929	22304	photomorphogenesis
48468	2.4369e-15	4.6686e-14	66	183	2929	22304	cell development
48438	3.6676e-15	6.9685e-14	51	122	2929	22304	floral whorl development
51606	5.8777e-15	1.1076e-13	26	38	2929	22304	detection of stimulus
48827	6.4613e-15	1.2077e-13	74	222	2929	22304	phyllome development
9887	7.6077e-15	1.4105e-13	64	178	2929	22304	organ morphogenesis
48585	1.1355e-14	2.0884e-13	35	66	2929	22304	negative regulation of response to stimulus
9605	1.2225e-14	2.2306e-13	75	229	2929	22304	response to external stimulus
9867	1.5425e-14	2.7704e-13	26	39	2929	22304	jasmonic acid mediated signaling pathway
71395	1.5425e-14	2.7704e-13	26	39	2929	22304	cellular response to jasmonic acid stimulus
9743	2.1235e-14	3.7844e-13	63	177	2929	22304	response to carbohydrate stimulus
48437	2.2254e-14	3.9355e-13	55	143	2929	22304	floral organ development
10119	2.3014e-14	4.0389e-13	22	29	2929	22304	regulation of stomatal movement
33554	2.7635e-14	4.8131e-13	102	364	2929	22304	cellular response to stress
10154	3.6138e-14	6.2466e-13	120	459	2929	22304	fruit development
35466	3.8662e-14	6.6331e-13	42	93	2929	22304	regulation of signaling pathway
10228	4.6117e-14	7.8536e-13	40	86	2929	22304	vegetative to reproductive phase transition of meristem
9735	5.1823e-14	8.7603e-13	36	72	2929	22304	response to cytokinin stimulus
6139	6.2e-14	1.0404e-12	232	1104	2929	22304	nucleobase, nucleoside, nucleotide and nucleic acid metabolic process
71489	9.2185e-14	1.5247e-12	26	41	2929	22304	cellular response to red or far red light
10017	9.2185e-14	1.5247e-12	26	41	2929	22304	red or far-red light signaling pathway
9637	9.6033e-14	1.577e-12	29	50	2929	22304	response to blue light
51093	1.0265e-13	1.6736e-12	39	84	2929	22304	negative regulation of developmental process
10016	1.38e-13	2.2343e-12	57	157	2929	22304	shoot morphogenesis
6091	2.4183e-13	3.888e-12	66	199	2929	22304	generation of precursor metabolites and energy
9814	2.5279e-13	4.0359e-12	44	105	2929	22304	defense response, incompatible interaction
9790	2.8598e-13	4.5343e-12	112	429	2929	22304	embryonic development
48316	5.2375e-13	8.2473e-12	113	438	2929	22304	seed development
40007	5.9213e-13	9.2606e-12	82	279	2929	22304	growth
31325	1.1308e-12	1.7566e-11	36	78	2929	22304	positive regulation of cellular metabolic process
48584	1.1614e-12	1.792e-11	30	57	2929	22304	positive regulation of response to stimulus
10646	1.742e-12	2.6699e-11	41	98	2929	22304	regulation of cell communication
9753	1.8331e-12	2.7909e-11	53	148	2929	22304	response to jasmonic acid stimulus
9913	2.2311e-12	3.3745e-11	47	123	2929	22304	epidermal cell differentiation
8544	4.3939e-12	6.5172e-11	47	125	2929	22304	epidermis development
9723	4.3939e-12	6.5172e-11	47	125	2929	22304	response to ethylene stimulus
7398	4.3939e-12	6.5172e-11	47	125	2929	22304	ectoderm development
9893	4.54e-12	6.6906e-11	36	81	2929	22304	positive regulation of metabolic process
9642	5.5945e-12	8.1923e-11	34	74	2929	22304	response to light intensity
9741	5.8126e-12	8.4577e-11	28	53	2929	22304	response to brassinosteroid stimulus
7049	6.0569e-12	8.7577e-11	53	152	2929	22304	cell cycle
9657	8.2696e-12	1.1882e-10	41	102	2929	22304	plastid organization
10557	1.1266e-11	1.6087e-10	30	61	2929	22304	positive regulation of macromolecule biosynthetic process
9658	1.4255e-11	2.023e-10	31	65	2929	22304	chloroplast organization
9611	1.4568e-11	2.0547e-10	48	133	2929	22304	response to wounding
9606	1.5617e-11	2.1893e-10	26	48	2929	22304	tropism
9909	1.7317e-11	2.4128e-10	41	104	2929	22304	regulation of flower development
90304	1.9585e-11	2.7124e-10	183	866	2929	22304	nucleic acid metabolic process
65008	2.2764e-11	3.1338e-10	132	569	2929	22304	regulation of biological quality
16192	2.3054e-11	3.1548e-10	60	189	2929	22304	vesicle-mediated transport
9891	2.3507e-11	3.1789e-10	31	66	2929	22304	positive regulation of biosynthetic process
31328	2.3507e-11	3.1789e-10	31	66	2929	22304	positive regulation of cellular biosynthetic process
48511	2.9113e-11	3.8913e-10	26	49	2929	22304	rhythmic process
7623	2.9113e-11	3.8913e-10	26	49	2929	22304	circadian rhythm
8152	5.1653e-11	6.8642e-10	1050	6834	2929	22304	metabolic process
302	5.247e-11	6.893e-10	30	64	2929	22304	response to reactive oxygen species
51173	5.247e-11	6.893e-10	30	64	2929	22304	positive regulation of nitrogen compound metabolic process
70271	7.4066e-11	9.6203e-10	47	134	2929	22304	protein complex biogenesis
6461	7.4066e-11	9.6203e-10	47	134	2929	22304	protein complex assembly
9629	7.781e-11	1.005e-09	24	44	2929	22304	response to gravity
31324	8.3528e-11	1.0728e-09	37	92	2929	22304	negative regulation of cellular metabolic process
10218	8.9738e-11	1.1462e-09	23	41	2929	22304	response to far red light
8361	9.4987e-11	1.2065e-09	72	254	2929	22304	regulation of cell size
10604	9.7638e-11	1.2334e-09	31	69	2929	22304	positive regulation of macromolecule metabolic process
32535	1.1558e-10	1.4441e-09	72	255	2929	22304	regulation of cellular component size
90066	1.1558e-10	1.4441e-09	72	255	2929	22304	regulation of anatomical structure size
9793	1.5848e-10	1.9694e-09	94	372	2929	22304	embryonic development ending in seed dormancy
21700	1.6581e-10	2.0494e-09	26	52	2929	22304	developmental maturation
45935	1.8985e-10	2.334e-09	29	63	2929	22304	positive regulation of nucleobase, nucleoside, nucleotide and nucleic acid metabolic process
9620	2.1927e-10	2.6812e-09	51	156	2929	22304	response to fungus
43401	2.2509e-10	2.6812e-09	20	33	2929	22304	steroid hormone mediated signaling pathway
9742	2.2509e-10	2.6812e-09	20	33	2929	22304	brassinosteroid mediated signaling pathway
71383	2.2509e-10	2.6812e-09	20	33	2929	22304	cellular response to steroid hormone stimulus
71367	2.2509e-10	2.6812e-09	20	33	2929	22304	cellular response to brassinosteroid stimulus
48545	2.2509e-10	2.6812e-09	20	33	2929	22304	response to steroid hormone stimulus
48507	2.5025e-10	2.9656e-09	37	95	2929	22304	meristem development
43933	3.9001e-10	4.5981e-09	63	216	2929	22304	macromolecular complex subunit organization
35468	4.6594e-10	5.4653e-09	15	20	2929	22304	positive regulation of signaling pathway
51174	4.7895e-10	5.5259e-09	20	34	2929	22304	regulation of phosphorus metabolic process
19220	4.7895e-10	5.5259e-09	20	34	2929	22304	regulation of phosphate metabolic process
31347	4.7964e-10	5.5259e-09	29	65	2929	22304	regulation of defense response
10114	4.8072e-10	5.5259e-09	26	54	2929	22304	response to red light
7010	5.0303e-10	5.7535e-09	37	97	2929	22304	cytoskeleton organization
17038	5.7313e-10	6.523e-09	32	77	2929	22304	protein import
48528	6.7466e-10	7.6406e-09	28	62	2929	22304	post-embryonic root development
80134	8.4991e-10	9.5781e-09	32	78	2929	22304	regulation of response to stress
9630	8.6512e-10	9.7021e-09	21	38	2929	22304	gravitropism
10564	9.442e-10	1.0537e-08	17	26	2929	22304	regulation of cell cycle process
10015	9.8613e-10	1.0952e-08	37	99	2929	22304	root morphogenesis
65003	1.0611e-09	1.1688e-08	59	201	2929	22304	macromolecular complex assembly
19684	1.0625e-09	1.1688e-08	28	63	2929	22304	photosynthesis, light reaction
51301	1.2465e-09	1.3646e-08	31	75	2929	22304	cell division
48527	1.3035e-09	1.4136e-08	26	56	2929	22304	lateral root development
45941	1.3035e-09	1.4136e-08	26	56	2929	22304	positive regulation of transcription
22402	1.4298e-09	1.5433e-08	42	122	2929	22304	cell cycle process
7389	1.8482e-09	1.9856e-08	40	114	2929	22304	pattern specification process
9787	2.1679e-09	2.3182e-08	19	33	2929	22304	regulation of abscisic acid mediated signaling pathway
16049	2.2294e-09	2.3729e-08	66	240	2929	22304	cell growth
32879	2.2927e-09	2.429e-08	18	30	2929	22304	regulation of localization
9739	3.1603e-09	3.3328e-08	38	107	2929	22304	response to gibberellin stimulus
43094	3.2264e-09	3.3869e-08	23	47	2929	22304	cellular metabolic compound salvage
22607	3.4832e-09	3.6351e-08	69	258	2929	22304	cellular component assembly
23034	3.4944e-09	3.6351e-08	54	182	2929	22304	intracellular signaling pathway
9965	4.3892e-09	4.525e-08	40	117	2929	22304	leaf morphogenesis
50832	4.3892e-09	4.525e-08	40	117	2929	22304	defense response to fungus
45036	4.7438e-09	4.8687e-08	16	25	2929	22304	protein targeting to chloroplast
10476	4.7937e-09	4.8764e-08	18	31	2929	22304	gibberellin mediated signaling pathway
42325	4.7937e-09	4.8764e-08	18	31	2929	22304	regulation of phosphorylation
9853	4.9921e-09	5.0559e-08	17	28	2929	22304	photorespiration
10628	5.2076e-09	5.251e-08	26	59	2929	22304	positive regulation of gene expression
10648	6.8119e-09	6.8386e-08	20	38	2929	22304	negative regulation of cell communication
7017	7.2758e-09	7.2726e-08	36	101	2929	22304	microtubule-based process
6979	7.8589e-09	7.8214e-08	66	247	2929	22304	response to oxidative stress
9593	7.9792e-09	7.873e-08	12	15	2929	22304	detection of chemical stimulus
31122	7.9792e-09	7.873e-08	12	15	2929	22304	cytoplasmic microtubule organization
44260	8.2682e-09	8.1233e-08	590	3667	2929	22304	cellular macromolecule metabolic process
278	9.6078e-09	9.3993e-08	18	32	2929	22304	mitotic cell cycle
10647	9.9673e-09	9.7096e-08	15	23	2929	22304	positive regulation of cell communication
51338	1.0582e-08	1.0265e-07	17	29	2929	22304	regulation of transferase activity
51325	1.1905e-08	1.1452e-07	11	13	2929	22304	interphase
51329	1.1905e-08	1.1452e-07	11	13	2929	22304	interphase of mitotic cell cycle
9648	1.2254e-08	1.1689e-07	20	39	2929	22304	photoperiodism
15994	1.2254e-08	1.1689e-07	20	39	2929	22304	chlorophyll metabolic process
2376	1.5819e-08	1.4972e-07	72	283	2929	22304	immune system process
9408	1.5825e-08	1.4972e-07	42	131	2929	22304	response to heat
6325	1.7196e-08	1.6202e-07	48	160	2929	22304	chromatin organization
71446	2.3314e-08	2.1788e-07	16	27	2929	22304	cellular response to salicylic acid stimulus
9863	2.3314e-08	2.1788e-07	16	27	2929	22304	salicylic acid mediated signaling pathway
42440	2.5413e-08	2.3654e-07	33	92	2929	22304	pigment metabolic process
35467	2.7631e-08	2.5615e-07	19	37	2929	22304	negative regulation of signaling pathway
35556	2.8229e-08	2.6063e-07	32	88	2929	22304	intracellular signal transduction
9892	3.2268e-08	2.9674e-07	55	198	2929	22304	negative regulation of metabolic process
48285	3.2441e-08	2.9713e-07	22	48	2929	22304	organelle fission
42542	3.6755e-08	3.3532e-07	20	41	2929	22304	response to hydrogen peroxide
45934	3.8377e-08	3.4736e-07	28	72	2929	22304	negative regulation of nucleobase, nucleoside, nucleotide and nucleic acid metabolic process
51172	3.8377e-08	3.4736e-07	28	72	2929	22304	negative regulation of nitrogen compound metabolic process
10073	3.9041e-08	3.506e-07	24	56	2929	22304	meristem maintenance
48581	3.9041e-08	3.506e-07	24	56	2929	22304	negative regulation of post-embryonic development
6259	4.0602e-08	3.6321e-07	76	311	2929	22304	DNA metabolic process
43622	4.8904e-08	4.2587e-07	11	14	2929	22304	cortical microtubule organization
10099	4.8904e-08	4.2587e-07	11	14	2929	22304	regulation of photomorphogenesis
9585	4.8904e-08	4.2587e-07	11	14	2929	22304	red, far-red light phototransduction
9583	4.8904e-08	4.2587e-07	11	14	2929	22304	detection of light stimulus
45786	4.8904e-08	4.2587e-07	11	14	2929	22304	negative regulation of cell cycle
7602	4.8904e-08	4.2587e-07	11	14	2929	22304	phototransduction
16197	4.8904e-08	4.2587e-07	11	14	2929	22304	endosome transport
51049	5.1223e-08	4.4439e-07	15	25	2929	22304	regulation of transport
48443	5.6299e-08	4.8476e-07	23	53	2929	22304	stamen development
48466	5.6299e-08	4.8476e-07	23	53	2929	22304	androecium development
16568	5.8497e-08	5.0181e-07	31	86	2929	22304	chromatin modification
16481	5.9979e-08	5.1261e-07	25	61	2929	22304	negative regulation of transcription
6955	8.1378e-08	6.9292e-07	68	272	2929	22304	immune response
9736	8.2838e-08	7.0017e-07	19	39	2929	22304	cytokinin mediated signaling pathway
71368	8.2838e-08	7.0017e-07	19	39	2929	22304	cellular response to cytokinin stimulus
79	1.0137e-07	8.5368e-07	9	10	2929	22304	regulation of cyclin-dependent protein kinase activity
43549	1.0631e-07	8.8879e-07	15	26	2929	22304	regulation of kinase activity
45859	1.0631e-07	8.8879e-07	15	26	2929	22304	regulation of protein kinase activity
9581	1.1215e-07	9.3417e-07	14	23	2929	22304	detection of external stimulus
48467	1.2776e-07	1.0604e-06	25	63	2929	22304	gynoecium development
226	1.3835e-07	1.1442e-06	19	40	2929	22304	microtubule cytoskeleton organization
23060	1.4929e-07	1.2258e-06	114	541	2929	22304	signal transmission
23046	1.4929e-07	1.2258e-06	114	541	2929	22304	signaling process
30865	1.6145e-07	1.319e-06	11	15	2929	22304	cortical cytoskeleton organization
10558	1.6179e-07	1.319e-06	27	72	2929	22304	negative regulation of macromolecule biosynthetic process
8380	2.0424e-07	1.6592e-06	28	77	2929	22304	RNA splicing
7031	2.1007e-07	1.7005e-06	15	27	2929	22304	peroxisome organization
45087	2.2486e-07	1.8049e-06	64	257	2929	22304	innate immune response
48764	2.261e-07	1.8049e-06	19	41	2929	22304	trichoblast maturation
48765	2.261e-07	1.8049e-06	19	41	2929	22304	root hair cell differentiation
48469	2.261e-07	1.8049e-06	19	41	2929	22304	cell maturation
10941	2.4737e-07	1.9678e-06	17	34	2929	22304	regulation of cell death
48440	2.8238e-07	2.2386e-06	23	57	2929	22304	carpel development
9789	2.9445e-07	2.3183e-06	10	13	2929	22304	positive regulation of abscisic acid mediated signaling pathway
9937	2.9445e-07	2.3183e-06	10	13	2929	22304	regulation of gibberellic acid mediated signaling pathway
9734	3.1898e-07	2.4943e-06	16	31	2929	22304	auxin mediated signaling pathway
10029	3.1898e-07	2.4943e-06	16	31	2929	22304	regulation of seed germination
902	3.3808e-07	2.6348e-06	60	238	2929	22304	cell morphogenesis
44271	3.4106e-07	2.6489e-06	85	378	2929	22304	cellular nitrogen compound biosynthetic process
32989	3.5118e-07	2.7184e-06	64	260	2929	22304	cellular component morphogenesis
35315	3.924e-07	3.0172e-06	24	62	2929	22304	hair cell differentiation
10026	3.924e-07	3.0172e-06	24	62	2929	22304	trichome differentiation
9740	3.9736e-07	3.035e-06	15	28	2929	22304	gibberellic acid mediated signaling pathway
71370	3.9736e-07	3.035e-06	15	28	2929	22304	cellular response to gibberellin stimulus
80010	4.5487e-07	3.4628e-06	11	16	2929	22304	regulation of oxygen and reactive oxygen species metabolic process
48767	4.7228e-07	3.5834e-06	14	25	2929	22304	root hair elongation
23014	4.9191e-07	3.7079e-06	9	11	2929	22304	signal transmission via phosphorylation event
7243	4.9191e-07	3.7079e-06	9	11	2929	22304	intracellular protein kinase cascade
7034	5.2522e-07	3.946e-06	13	22	2929	22304	vacuolar transport
9890	5.7555e-07	4.2961e-06	27	76	2929	22304	negative regulation of biosynthetic process
31327	5.7555e-07	4.2961e-06	27	76	2929	22304	negative regulation of cellular biosynthetic process
10605	5.9229e-07	4.4067e-06	49	183	2929	22304	negative regulation of macromolecule metabolic process
44281	5.9872e-07	4.4402e-06	223	1248	2929	22304	small molecule metabolic process
16071	6.364e-07	4.7044e-06	32	99	2929	22304	mRNA metabolic process
51276	6.576e-07	4.8456e-06	54	210	2929	22304	chromosome organization
6397	6.8142e-07	5.0051e-06	28	81	2929	22304	mRNA processing
338	6.9752e-07	5.107e-06	8	9	2929	22304	protein deneddylation
48573	7.0186e-07	5.1225e-06	17	36	2929	22304	photoperiodism, flowering
9756	7.2295e-07	5.2266e-06	15	29	2929	22304	carbohydrate mediated signaling
71322	7.2295e-07	5.2266e-06	15	29	2929	22304	cellular response to carbohydrate stimulus
10182	7.2295e-07	5.2266e-06	15	29	2929	22304	sugar mediated signaling pathway
48481	8.0944e-07	5.8336e-06	18	40	2929	22304	ovule development
10054	8.7817e-07	6.3091e-06	19	44	2929	22304	trichoblast differentiation
19318	8.8112e-07	6.3106e-06	30	91	2929	22304	hexose metabolic process
48863	8.9924e-07	6.4005e-06	14	26	2929	22304	stem cell differentiation
15995	8.9924e-07	6.4005e-06	14	26	2929	22304	chlorophyll biosynthetic process
71365	9.5453e-07	6.7731e-06	16	33	2929	22304	cellular response to auxin stimulus
51186	1.1641e-06	8.2348e-06	55	219	2929	22304	cofactor metabolic process
48509	1.1765e-06	8.2967e-06	23	61	2929	22304	regulation of meristem development
48589	1.19e-06	8.3665e-06	52	203	2929	22304	developmental growth
43455	1.2701e-06	8.9022e-06	15	30	2929	22304	regulation of secondary metabolic process
33013	1.6389e-06	1.1452e-05	23	62	2929	22304	tetrapyrrole metabolic process
9638	1.7363e-06	1.206e-05	9	12	2929	22304	phototropism
90056	1.7363e-06	1.206e-05	9	12	2929	22304	regulation of chlorophyll metabolic process
48588	1.7458e-06	1.2089e-05	29	89	2929	22304	developmental cell growth
904	1.8926e-06	1.3066e-05	35	118	2929	22304	cell morphogenesis involved in differentiation
46148	2.1108e-06	1.4529e-05	26	76	2929	22304	pigment biosynthetic process
19722	2.402e-06	1.6484e-05	10	15	2929	22304	calcium-mediated signaling
9582	2.5702e-06	1.7534e-05	11	18	2929	22304	detection of abiotic stimulus
19932	2.5702e-06	1.7534e-05	11	18	2929	22304	second-messenger-mediated signaling
40008	2.684e-06	1.8256e-05	21	55	2929	22304	regulation of growth
61024	2.7912e-06	1.8874e-05	26	77	2929	22304	membrane organization
16044	2.7912e-06	1.8874e-05	26	77	2929	22304	cellular membrane organization
45596	2.8855e-06	1.9454e-05	14	28	2929	22304	negative regulation of cell differentiation
9644	2.9339e-06	1.9722e-05	18	43	2929	22304	response to high light intensity
51348	3.0821e-06	2.0538e-05	8	10	2929	22304	negative regulation of transferase activity
6469	3.0821e-06	2.0538e-05	8	10	2929	22304	negative regulation of protein kinase activity
33673	3.0821e-06	2.0538e-05	8	10	2929	22304	negative regulation of kinase activity
43623	3.1339e-06	2.0823e-05	27	82	2929	22304	cellular protein complex assembly
6778	3.4385e-06	2.2781e-05	22	60	2929	22304	porphyrin metabolic process
5996	3.5382e-06	2.3375e-05	34	116	2929	22304	monosaccharide metabolic process
33365	3.6955e-06	2.4344e-05	24	69	2929	22304	protein localization in organelle
9767	3.7344e-06	2.439e-05	13	25	2929	22304	photosynthetic electron transport chain
48864	3.7344e-06	2.439e-05	13	25	2929	22304	stem cell development
19827	3.7344e-06	2.439e-05	13	25	2929	22304	stem cell maintenance
9886	4.0678e-06	2.6493e-05	27	83	2929	22304	post-embryonic morphogenesis
3002	4.7131e-06	3.0609e-05	29	93	2929	22304	regionalization
10100	4.7407e-06	3.0615e-05	7	8	2929	22304	negative regulation of photomorphogenesis
45736	4.7407e-06	3.0615e-05	7	8	2929	22304	negative regulation of cyclin-dependent protein kinase activity
43067	4.9038e-06	3.158e-05	14	29	2929	22304	regulation of programmed cell death
70297	4.9806e-06	3.1806e-05	9	13	2929	22304	regulation of two-component signal transduction system (phosphorelay)
10104	4.9806e-06	3.1806e-05	9	13	2929	22304	regulation of ethylene mediated signaling pathway
51193	4.9806e-06	3.1806e-05	9	13	2929	22304	regulation of cofactor metabolic process
10076	5.1061e-06	3.2518e-05	6	6	2929	22304	maintenance of floral meristem identity
10074	5.3767e-06	3.4147e-05	11	19	2929	22304	maintenance of meristem identity
22403	5.6059e-06	3.5504e-05	25	75	2929	22304	cell cycle phase
32583	5.6472e-06	3.557e-05	10	16	2929	22304	regulation of gene-specific transcription
10498	5.6472e-06	3.557e-05	10	16	2929	22304	proteasomal protein catabolic process
10053	5.7042e-06	3.583e-05	20	53	2929	22304	root epidermal cell differentiation
10200	6.4011e-06	4.0098e-05	31	104	2929	22304	response to chitin
10629	7.0926e-06	4.431e-05	43	166	2929	22304	negative regulation of gene expression
46365	8.6299e-06	5.3622e-05	22	63	2929	22304	monosaccharide catabolic process
19320	8.6299e-06	5.3622e-05	22	63	2929	22304	hexose catabolic process
46164	9.9805e-06	6.1735e-05	23	68	2929	22304	alcohol catabolic process
51789	9.9893e-06	6.1735e-05	8	11	2929	22304	response to protein stimulus
34621	1.0377e-05	6.3958e-05	42	163	2929	22304	cellular macromolecular complex subunit organization
9816	1.1146e-05	6.8512e-05	13	27	2929	22304	defense response to bacterium, incompatible interaction
160	1.153e-05	7.0496e-05	22	64	2929	22304	two-component signal transduction system (phosphorelay)
32774	1.153e-05	7.0496e-05	22	64	2929	22304	RNA biosynthetic process
44275	1.2016e-05	7.3278e-05	30	102	2929	22304	cellular carbohydrate catabolic process
6623	1.2093e-05	7.3552e-05	10	17	2929	22304	protein targeting to vacuole
7346	1.2311e-05	7.4676e-05	9	14	2929	22304	regulation of mitotic cell cycle
46483	1.2574e-05	7.6072e-05	73	340	2929	22304	heterocycle metabolic process
16070	1.2936e-05	7.7591e-05	101	510	2929	22304	RNA metabolic process
61025	1.296e-05	7.7591e-05	14	31	2929	22304	membrane fusion
6944	1.296e-05	7.7591e-05	14	31	2929	22304	cellular membrane fusion
31349	1.296e-05	7.7591e-05	14	31	2929	22304	positive regulation of defense response
10090	1.3072e-05	7.806e-05	18	47	2929	22304	trichome morphogenesis
45595	1.3814e-05	8.2061e-05	17	43	2929	22304	regulation of cell differentiation
6352	1.3814e-05	8.2061e-05	17	43	2929	22304	transcription initiation
51170	1.4155e-05	8.3871e-05	16	39	2929	22304	nuclear import
34622	1.4276e-05	8.4374e-05	39	149	2929	22304	cellular macromolecular complex assembly
70647	1.4335e-05	8.4501e-05	34	123	2929	22304	protein modification by small protein conjugation or removal
6006	1.5281e-05	8.985e-05	22	65	2929	22304	glucose metabolic process
43170	1.7616e-05	0.00010331	619	4086	2929	22304	macromolecule metabolic process
9751	1.9354e-05	0.00011322	36	135	2929	22304	response to salicylic acid stimulus
10118	1.9475e-05	0.00011364	11	21	2929	22304	stomatal movement
398	1.9768e-05	0.00011505	17	44	2929	22304	nuclear mRNA splicing, via spliceosome
44283	2.0072e-05	0.00011644	118	622	2929	22304	small molecule biosynthetic process
51169	2.0201e-05	0.00011644	20	57	2929	22304	nuclear transport
6913	2.0201e-05	0.00011644	20	57	2929	22304	nucleocytoplasmic transport
9626	2.026e-05	0.00011644	14	32	2929	22304	plant-type hypersensitive response
44093	2.026e-05	0.00011644	14	32	2929	22304	positive regulation of molecular function
34504	2.0725e-05	0.00011882	16	40	2929	22304	protein localization in nucleus
6457	2.1568e-05	0.00012335	45	184	2929	22304	protein folding
48229	2.2276e-05	0.00012708	50	212	2929	22304	gametophyte development
6007	2.3414e-05	0.00013291	21	62	2929	22304	glucose catabolic process
6351	2.3414e-05	0.00013291	21	62	2929	22304	transcription, DNA-dependent
44238	2.379e-05	0.00013471	842	5719	2929	22304	primary metabolic process
45893	2.3998e-05	0.00013555	10	18	2929	22304	positive regulation of transcription, DNA-dependent
44282	2.4353e-05	0.00013722	41	163	2929	22304	small molecule catabolic process
43331	2.5388e-05	0.00014098	12	25	2929	22304	response to dsRNA
51253	2.5388e-05	0.00014098	12	25	2929	22304	negative regulation of RNA metabolic process
71359	2.5388e-05	0.00014098	12	25	2929	22304	cellular response to dsRNA
70918	2.5388e-05	0.00014098	12	25	2929	22304	production of small RNA involved in gene silencing by RNA
45892	2.5388e-05	0.00014098	12	25	2929	22304	negative regulation of transcription, DNA-dependent
31050	2.5388e-05	0.00014098	12	25	2929	22304	dsRNA fragmentation
43269	2.6495e-05	0.00014642	8	12	2929	22304	regulation of ion transport
9862	2.6495e-05	0.00014642	8	12	2929	22304	systemic acquired resistance, salicylic acid mediated signaling pathway
6800	2.9192e-05	0.00016094	13	29	2929	22304	oxygen and reactive oxygen species metabolic process
910	2.9861e-05	0.00016346	16	41	2929	22304	cytokinesis
2682	2.9861e-05	0.00016346	16	41	2929	22304	regulation of immune system process
50776	2.9861e-05	0.00016346	16	41	2929	22304	regulation of immune response
40034	3.0944e-05	0.00016858	14	33	2929	22304	regulation of development, heterochronic
34050	3.0944e-05	0.00016858	14	33	2929	22304	host programmed cell death induced by symbiont
30522	3.1726e-05	0.00017002	6	7	2929	22304	intracellular receptor mediated signaling pathway
165	3.1726e-05	0.00017002	6	7	2929	22304	MAPKKK cascade
35196	3.1726e-05	0.00017002	6	7	2929	22304	production of miRNAs involved in gene silencing by miRNA
9785	3.1726e-05	0.00017002	6	7	2929	22304	blue light signaling pathway
71483	3.1726e-05	0.00017002	6	7	2929	22304	cellular response to blue light
5513	3.1726e-05	0.00017002	6	7	2929	22304	detection of calcium ion
10388	3.1726e-05	0.00017002	6	7	2929	22304	cullin deneddylation
9555	3.4209e-05	0.0001829	38	149	2929	22304	pollen development
375	3.4948e-05	0.00018555	18	50	2929	22304	RNA splicing, via transesterification reactions
377	3.4948e-05	0.00018555	18	50	2929	22304	RNA splicing, via transesterification reactions with bulged adenosine as nucleophile
60918	3.4948e-05	0.00018555	18	50	2929	22304	auxin transport
44085	3.5972e-05	0.00019055	90	454	2929	22304	cellular component biogenesis
6350	3.6935e-05	0.0001952	33	123	2929	22304	transcription
19253	3.894e-05	0.00020533	5	5	2929	22304	reductive pentose-phosphate cycle
7165	3.9755e-05	0.00020914	94	480	2929	22304	signal transduction
48193	4.5047e-05	0.00023591	15	38	2929	22304	Golgi vesicle transport
51128	4.5047e-05	0.00023591	15	38	2929	22304	regulation of cellular component organization
9914	4.7422e-05	0.00024778	18	51	2929	22304	hormone transport
6260	5.0937e-05	0.00026554	27	94	2929	22304	DNA replication
6974	5.5399e-05	0.00028754	40	163	2929	22304	response to DNA damage stimulus
16559	5.5782e-05	0.00028754	7	10	2929	22304	peroxisome fission
71470	5.5782e-05	0.00028754	7	10	2929	22304	cellular response to osmotic stress
51592	5.5782e-05	0.00028754	7	10	2929	22304	response to calcium ion
10380	5.5782e-05	0.00028754	7	10	2929	22304	regulation of chlorophyll biosynthetic process
65009	5.6032e-05	0.00028818	35	136	2929	22304	regulation of molecular function
43161	6.0918e-05	0.00031054	8	13	2929	22304	proteasomal ubiquitin-dependent protein catabolic process
9968	6.0918e-05	0.00031054	8	13	2929	22304	negative regulation of signal transduction
10020	6.0918e-05	0.00031054	8	13	2929	22304	chloroplast fission
23057	6.0918e-05	0.00031054	8	13	2929	22304	negative regulation of signaling process
10374	6.5816e-05	0.00033476	12	27	2929	22304	stomatal complex development
43085	6.8715e-05	0.0003472	13	31	2929	22304	positive regulation of catalytic activity
9627	6.8715e-05	0.0003472	13	31	2929	22304	systemic acquired resistance
7005	6.8715e-05	0.0003472	13	31	2929	22304	mitochondrion organization
16052	7.0496e-05	0.00035542	30	111	2929	22304	carbohydrate catabolic process
33014	7.275e-05	0.00036598	17	48	2929	22304	tetrapyrrole biosynthetic process
6281	7.3978e-05	0.00037135	38	154	2929	22304	DNA repair
6779	8.1913e-05	0.00041028	16	44	2929	22304	porphyrin biosynthetic process
6096	9.0532e-05	0.00045246	15	40	2929	22304	glycolysis
48638	9.7638e-05	0.00048692	14	36	2929	22304	regulation of developmental growth
16569	0.00010279	0.000509	20	63	2929	22304	covalent chromatin modification
6413	0.00010279	0.000509	20	63	2929	22304	translational initiation
6275	0.00010295	0.000509	9	17	2929	22304	regulation of DNA replication
42752	0.00010295	0.000509	9	17	2929	22304	regulation of circadian rhythm
71491	0.00011268	0.00055473	6	8	2929	22304	cellular response to red light
10161	0.00011268	0.00055473	6	8	2929	22304	red light signaling pathway
60548	0.00012573	0.00061763	8	14	2929	22304	negative regulation of cell death
51094	0.00013027	0.00063859	17	50	2929	22304	positive regulation of developmental process
51254	0.00013282	0.00064971	10	21	2929	22304	positive regulation of RNA metabolic process
70298	0.00013592	0.00065646	7	11	2929	22304	negative regulation of two-component signal transduction system (phosphorelay)
43574	0.00013592	0.00065646	7	11	2929	22304	peroxisomal transport
43193	0.00013592	0.00065646	7	11	2929	22304	positive regulation of gene-specific transcription
10105	0.00013592	0.00065646	7	11	2929	22304	negative regulation of ethylene mediated signaling pathway
10152	0.00013592	0.00065646	7	11	2929	22304	pollen maturation
6625	0.00013592	0.00065646	7	11	2929	22304	protein targeting to peroxisome
6606	0.00013819	0.00066604	14	37	2929	22304	protein import into nucleus
51187	0.00014797	0.00071168	13	33	2929	22304	cofactor catabolic process
33043	0.00014854	0.00071294	11	25	2929	22304	regulation of organelle organization
32268	0.00015246	0.0007302	12	29	2929	22304	regulation of cellular protein metabolic process
9812	0.0001717	0.00081896	17	51	2929	22304	flavonoid metabolic process
6972	0.0001717	0.00081896	17	51	2929	22304	hyperosmotic response
51302	0.00018191	0.00086227	9	18	2929	22304	regulation of cell division
31348	0.00018191	0.00086227	9	18	2929	22304	negative regulation of defense response
42023	0.00018191	0.00086227	9	18	2929	22304	DNA endoreduplication
22900	0.00018853	0.00089185	18	56	2929	22304	electron transport chain
48645	0.00019252	0.00090886	14	38	2929	22304	organ formation
71369	0.00020067	0.00094536	16	47	2929	22304	cellular response to ethylene stimulus
578	0.00020811	0.00096073	5	6	2929	22304	embryonic axis specification
45038	0.00020811	0.00096073	5	6	2929	22304	protein import into chloroplast thylakoid membrane
60341	0.00020811	0.00096073	5	6	2929	22304	regulation of cellular localization
51783	0.00020811	0.00096073	5	6	2929	22304	regulation of nuclear division
9726	0.00020811	0.00096073	5	6	2929	22304	detection of endogenous stimulus
9720	0.00020811	0.00096073	5	6	2929	22304	detection of hormone stimulus
19685	0.00020811	0.00096073	5	6	2929	22304	photosynthesis, dark reaction
7088	0.00020811	0.00096073	5	6	2929	22304	regulation of mitosis
10387	0.00020811	0.00096073	5	6	2929	22304	signalosome assembly
42991	0.00020811	0.00096073	5	6	2929	22304	transcription factor import into nucleus
9911	0.00021093	0.00096985	13	34	2929	22304	positive regulation of flower development
22603	0.00021093	0.00096985	13	34	2929	22304	regulation of anatomical structure morphogenesis
1708	0.00021491	0.00098618	10	22	2929	22304	cell fate specification
51052	0.00022703	0.0010397	11	26	2929	22304	regulation of DNA metabolic process
10051	0.00023195	0.0010601	15	43	2929	22304	xylem and phloem pattern formation
43572	0.00023836	0.0010809	8	15	2929	22304	plastid fission
6338	0.00023836	0.0010809	8	15	2929	22304	chromatin remodeling
31537	0.00023836	0.0010809	8	15	2929	22304	regulation of anthocyanin metabolic process
19319	0.00023836	0.0010809	8	15	2929	22304	hexose biosynthetic process
6508	0.00025726	0.0011642	111	614	2929	22304	proteolysis
9926	0.00026463	0.0011952	16	48	2929	22304	auxin polar transport
40029	0.00028384	0.0012795	37	158	2929	22304	regulation of gene expression, epigenetic
71514	0.00028911	0.0012982	7	12	2929	22304	genetic imprinting
6349	0.00028911	0.0012982	7	12	2929	22304	regulation of gene expression by genetic imprinting
85	0.00029687	0.0013025	4	4	2929	22304	G2 phase of mitotic cell cycle
80	0.00029687	0.0013025	4	4	2929	22304	G1 phase of mitotic cell cycle
8333	0.00029687	0.0013025	4	4	2929	22304	endosome to lysosome transport
48831	0.00029687	0.0013025	4	4	2929	22304	regulation of shoot development
9939	0.00029687	0.0013025	4	4	2929	22304	positive regulation of gibberellic acid mediated signaling pathway
51319	0.00029687	0.0013025	4	4	2929	22304	G2 phase
51318	0.00029687	0.0013025	4	4	2929	22304	G1 phase
10185	0.00029687	0.0013025	4	4	2929	22304	regulation of cellular defense response
9647	0.00029687	0.0013025	4	4	2929	22304	skotomorphogenesis
90068	0.00029687	0.0013025	4	4	2929	22304	positive regulation of cell cycle process
7041	0.00029687	0.0013025	4	4	2929	22304	lysosomal transport
31053	0.00029687	0.0013025	4	4	2929	22304	primary microRNA processing
43155	0.00030027	0.0013025	6	9	2929	22304	negative regulation of photosynthesis, light reaction
71472	0.00030027	0.0013025	6	9	2929	22304	cellular response to salt stress
71216	0.00030027	0.0013025	6	9	2929	22304	cellular response to biotic stimulus
10205	0.00030027	0.0013025	6	9	2929	22304	photoinhibition
71704	0.00030027	0.0013025	6	9	2929	22304	organic substance metabolic process
15977	0.00030027	0.0013025	6	9	2929	22304	carbon fixation
9624	0.00030834	0.001335	18	58	2929	22304	response to nematode
6261	0.00030955	0.0013377	15	44	2929	22304	DNA-dependent DNA replication
18130	0.0003172	0.0013682	30	120	2929	22304	heterocycle biosynthetic process
45165	0.00032186	0.0013857	12	31	2929	22304	cell fate commitment
19438	0.0003624	0.0015573	40	177	2929	22304	aromatic compound biosynthetic process
46364	0.00042188	0.0018095	8	16	2929	22304	monosaccharide biosynthetic process
51246	0.00047834	0.0020479	14	41	2929	22304	regulation of protein metabolic process
16570	0.00048935	0.0020872	18	60	2929	22304	histone modification
32504	0.00048935	0.0020872	18	60	2929	22304	multicellular organism reproduction
48508	0.00049076	0.0020894	9	20	2929	22304	embryonic meristem development
9411	0.00049636	0.0021093	19	65	2929	22304	response to UV
10565	0.00050796	0.0021546	10	24	2929	22304	regulation of cellular ketone metabolic process
6396	0.00052196	0.0022099	66	337	2929	22304	RNA processing
9813	0.00053327	0.0022495	15	46	2929	22304	flavonoid biosynthetic process
9873	0.00053327	0.0022495	15	46	2929	22304	ethylene mediated signaling pathway
10072	0.00055534	0.0023383	7	13	2929	22304	primary shoot apical meristem specification
48609	0.00059744	0.002511	17	56	2929	22304	reproductive process in a multicellular organism
10050	0.00064906	0.0026984	5	7	2929	22304	vegetative phase change
9645	0.00064906	0.0026984	5	7	2929	22304	response to low light intensity stimulus
6301	0.00064906	0.0026984	5	7	2929	22304	postreplication repair
32880	0.00064906	0.0026984	5	7	2929	22304	regulation of protein localization
6984	0.00064906	0.0026984	5	7	2929	22304	ER-nucleus signaling pathway
42147	0.00064906	0.0026984	5	7	2929	22304	retrograde transport, endosome to Golgi
51241	0.00066699	0.0027579	6	10	2929	22304	negative regulation of multicellular organismal process
10187	0.00066699	0.0027579	6	10	2929	22304	negative regulation of seed germination
10942	0.00066699	0.0027579	6	10	2929	22304	positive regulation of cell death
48825	0.00069761	0.0028794	11	29	2929	22304	cotyledon development
70646	0.00070537	0.0028906	8	17	2929	22304	protein modification by small protein removal
6099	0.00070537	0.0028906	8	17	2929	22304	tricarboxylic acid cycle
34599	0.00070537	0.0028906	8	17	2929	22304	cellular response to oxidative stress
46356	0.00070537	0.0028906	8	17	2929	22304	acetyl-CoA catabolic process
32259	0.00071646	0.0029308	21	77	2929	22304	methylation
45088	0.00074059	0.0030242	13	38	2929	22304	regulation of innate immune response
2218	0.00074756	0.0030419	10	25	2929	22304	activation of innate immune response
2253	0.00074756	0.0030419	10	25	2929	22304	activation of immune response
15837	0.00075086	0.0030499	19	67	2929	22304	amine transport
10014	0.00075922	0.0030676	9	21	2929	22304	meristem initiation
48510	0.00075922	0.0030676	9	21	2929	22304	regulation of timing of transition from vegetative to reproductive phase
48506	0.00075922	0.0030676	9	21	2929	22304	regulation of timing of meristematic phase transition
48582	0.0008246	0.0033201	14	43	2929	22304	positive regulation of post-embryonic development
42538	0.0008246	0.0033201	14	43	2929	22304	hyperosmotic salinity response
10087	0.00085651	0.0034425	12	34	2929	22304	phloem or xylem histogenesis
43414	0.00089179	0.0035781	20	73	2929	22304	macromolecule methylation
60560	0.00090425	0.0036154	39	179	2929	22304	developmental growth involved in morphogenesis
9826	0.00090425	0.0036154	39	179	2929	22304	unidimensional cell growth
9880	0.00098494	0.0039109	7	14	2929	22304	embryonic pattern specification
10089	0.00098494	0.0039109	7	14	2929	22304	xylem development
9646	0.00098494	0.0039109	7	14	2929	22304	response to absence of light
42548	0.00098494	0.0039109	7	14	2929	22304	regulation of photosynthesis, light reaction
42180	0.00099721	0.0039527	110	630	2929	22304	cellular ketone metabolic process
32446	0.0010437	0.0041298	26	106	2929	22304	protein modification by small protein conjugation
9294	0.0010729	0.0042309	10	26	2929	22304	DNA mediated transformation
9292	0.0010729	0.0042309	10	26	2929	22304	genetic transfer
6725	0.0010818	0.0042586	58	296	2929	22304	cellular aromatic compound metabolic process
51640	0.0011241	0.0044027	8	18	2929	22304	organelle localization
9934	0.0011241	0.0044027	8	18	2929	22304	regulation of meristem structural organization
10091	0.0011241	0.0044027	8	18	2929	22304	trichome branching
30422	0.0011361	0.0044418	9	22	2929	22304	production of siRNA involved in RNA interference
9744	0.0011492	0.0044856	12	35	2929	22304	response to sucrose stimulus
9861	0.0013043	0.0050737	6	11	2929	22304	jasmonic acid and ethylene-dependent systemic resistance
9870	0.0013043	0.0050737	6	11	2929	22304	defense response signaling pathway, resistance gene-dependent
30071	0.0013286	0.0050993	4	5	2929	22304	regulation of mitotic metaphase/anaphase transition
12502	0.0013286	0.0050993	4	5	2929	22304	induction of programmed cell death
51784	0.0013286	0.0050993	4	5	2929	22304	negative regulation of nuclear division
45839	0.0013286	0.0050993	4	5	2929	22304	negative regulation of mitosis
51098	0.0013286	0.0050993	4	5	2929	22304	regulation of binding
6896	0.0013286	0.0050993	4	5	2929	22304	Golgi to vacuole transport
6892	0.0013286	0.0050993	4	5	2929	22304	post-Golgi vesicle-mediated transport
31124	0.0013286	0.0050993	4	5	2929	22304	mRNA 3'-end processing
55114	0.001355	0.005192	31	136	2929	22304	oxidation reduction
16571	0.0015053	0.0057201	10	27	2929	22304	histone methylation
9798	0.0015053	0.0057201	10	27	2929	22304	axis specification
45089	0.0015053	0.0057201	10	27	2929	22304	positive regulation of innate immune response
2684	0.0015053	0.0057201	10	27	2929	22304	positive regulation of immune system process
50778	0.0015053	0.0057201	10	27	2929	22304	positive regulation of immune response
48646	0.0015118	0.0057352	25	103	2929	22304	anatomical structure formation involved in morphogenesis
9910	0.0015202	0.0057481	12	36	2929	22304	negative regulation of flower development
34285	0.0015202	0.0057481	12	36	2929	22304	response to disaccharide stimulus
30091	0.001543	0.0057495	5	8	2929	22304	protein repair
43068	0.001543	0.0057495	5	8	2929	22304	positive regulation of programmed cell death
71445	0.001543	0.0057495	5	8	2929	22304	cellular response to protein stimulus
9938	0.001543	0.0057495	5	8	2929	22304	negative regulation of gibberellic acid mediated signaling pathway
10206	0.001543	0.0057495	5	8	2929	22304	photosystem II repair
51130	0.001543	0.0057495	5	8	2929	22304	positive regulation of cellular component organization
6986	0.001543	0.0057495	5	8	2929	22304	response to unfolded protein
31399	0.001543	0.0057495	5	8	2929	22304	regulation of protein modification process
34620	0.001543	0.0057495	5	8	2929	22304	cellular response to unfolded protein
43467	0.0016382	0.0060844	7	15	2929	22304	regulation of generation of precursor metabolites and energy
46283	0.0016382	0.0060844	7	15	2929	22304	anthocyanin metabolic process
10075	0.0016506	0.0061107	9	23	2929	22304	regulation of meristem growth
6612	0.0016506	0.0061107	9	23	2929	22304	protein targeting to membrane
6865	0.0016708	0.0061755	18	66	2929	22304	amino acid transport
1666	0.0017196	0.0063315	8	19	2929	22304	response to hypoxia
90351	0.0017237	0.0063315	14	46	2929	22304	seedling development
43436	0.001724	0.0063315	107	620	2929	22304	oxoacid metabolic process
19752	0.001724	0.0063315	107	620	2929	22304	carboxylic acid metabolic process
6082	0.0018196	0.0066718	107	621	2929	22304	organic acid metabolic process
9933	0.0019843	0.0072643	12	37	2929	22304	meristem structural organization
6084	0.0020689	0.0075617	10	28	2929	22304	acetyl-CoA metabolic process
48532	0.0021047	0.0076807	13	42	2929	22304	anatomical structure arrangement
43248	0.0022627	0.0080901	3	3	2929	22304	proteasome assembly
10107	0.0022627	0.0080901	3	3	2929	22304	potassium ion import
10077	0.0022627	0.0080901	3	3	2929	22304	maintenance of inflorescence meristem identity
51788	0.0022627	0.0080901	3	3	2929	22304	response to misfolded protein
45740	0.0022627	0.0080901	3	3	2929	22304	positive regulation of DNA replication
32386	0.0022627	0.0080901	3	3	2929	22304	regulation of intracellular transport
2697	0.0022627	0.0080901	3	3	2929	22304	regulation of immune effector process
10389	0.0022627	0.0080901	3	3	2929	22304	regulation of G2/M transition of mitotic cell cycle
10271	0.0022627	0.0080901	3	3	2929	22304	regulation of chlorophyll catabolic process
6900	0.0022627	0.0080901	3	3	2929	22304	membrane budding
10618	0.0022627	0.0080901	3	3	2929	22304	aerenchyma formation
10617	0.0022627	0.0080901	3	3	2929	22304	circadian regulation of calcium ion oscillation
50688	0.0022627	0.0080901	3	3	2929	22304	regulation of defense response to virus
43069	0.0023195	0.0082545	6	12	2929	22304	negative regulation of programmed cell death
90329	0.0023195	0.0082545	6	12	2929	22304	regulation of DNA-dependent DNA replication
51656	0.0023195	0.0082545	6	12	2929	22304	establishment of organelle localization
51188	0.0024284	0.008629	30	135	2929	22304	cofactor biosynthetic process
10167	0.0025388	0.0090072	8	20	2929	22304	response to nitrate
80022	0.0025842	0.0091543	7	16	2929	22304	primary root development
10817	0.0026028	0.009206	28	124	2929	22304	regulation of hormone levels
9845	0.0026595	0.0093632	13	43	2929	22304	seed germination
9615	0.0026595	0.0093632	13	43	2929	22304	response to virus
6555	0.0026595	0.0093632	13	43	2929	22304	methionine metabolic process
46942	0.0026966	0.0094647	19	74	2929	22304	carboxylic acid transport
15849	0.0026966	0.0094647	19	74	2929	22304	organic acid transport
48563	0.0027906	0.0097501	10	29	2929	22304	post-embryonic organ morphogenesis
48444	0.0027906	0.0097501	10	29	2929	22304	floral organ morphogenesis
31407	0.0027906	0.0097501	10	29	2929	22304	oxylipin metabolic process
6790	0.0028719	0.010019	35	166	2929	22304	sulfur metabolic process
305	0.0030965	0.010673	5	9	2929	22304	response to oxygen radical
303	0.0030965	0.010673	5	9	2929	22304	response to superoxide
9226	0.0030965	0.010673	5	9	2929	22304	nucleotide-sugar biosynthetic process
9641	0.0030965	0.010673	5	9	2929	22304	shade avoidance
46685	0.0030965	0.010673	5	9	2929	22304	response to arsenic
42743	0.0030965	0.010673	5	9	2929	22304	hydrogen peroxide metabolic process
15996	0.0030965	0.010673	5	9	2929	22304	chlorophyll catabolic process
46149	0.0030965	0.010673	5	9	2929	22304	pigment catabolic process
45333	0.0031445	0.010806	16	59	2929	22304	cellular respiration
15980	0.0031445	0.010806	16	59	2929	22304	energy derivation by oxidation of organic compounds
43545	0.0035696	0.011928	4	6	2929	22304	molybdopterin cofactor metabolic process
10196	0.0035696	0.011928	4	6	2929	22304	nonphotochemical quenching
51445	0.0035696	0.011928	4	6	2929	22304	regulation of meiotic cell cycle
44070	0.0035696	0.011928	4	6	2929	22304	regulation of anion transport
9704	0.0035696	0.011928	4	6	2929	22304	de-etiolation
19720	0.0035696	0.011928	4	6	2929	22304	Mo-molybdopterin cofactor metabolic process
32324	0.0035696	0.011928	4	6	2929	22304	molybdopterin cofactor biosynthetic process
32409	0.0035696	0.011928	4	6	2929	22304	regulation of transporter activity
32412	0.0035696	0.011928	4	6	2929	22304	regulation of ion transmembrane transporter activity
51189	0.0035696	0.011928	4	6	2929	22304	prosthetic group metabolic process
10440	0.0035696	0.011928	4	6	2929	22304	stomatal lineage progression
10386	0.0035696	0.011928	4	6	2929	22304	lateral root primordium development
10359	0.0035696	0.011928	4	6	2929	22304	regulation of anion channel activity
6777	0.0035696	0.011928	4	6	2929	22304	Mo-molybdopterin cofactor biosynthetic process
22898	0.0035696	0.011928	4	6	2929	22304	regulation of transmembrane transporter activity
8154	0.0035696	0.011928	4	6	2929	22304	actin polymerization or depolymerization
34762	0.0035696	0.011928	4	6	2929	22304	regulation of transmembrane transport
34765	0.0035696	0.011928	4	6	2929	22304	regulation of ion transmembrane transport
30968	0.0035696	0.011928	4	6	2929	22304	endoplasmic reticulum unfolded protein response
70482	0.0036339	0.012073	8	21	2929	22304	response to oxygen levels
9060	0.0036339	0.012073	8	21	2929	22304	aerobic respiration
9109	0.0036339	0.012073	8	21	2929	22304	coenzyme catabolic process
6914	0.0036339	0.012073	8	21	2929	22304	autophagy
34976	0.0038316	0.012674	6	13	2929	22304	response to endoplasmic reticulum stress
48829	0.0038316	0.012674	6	13	2929	22304	root cap development
9958	0.0038316	0.012674	6	13	2929	22304	positive gravitropism
9788	0.0038994	0.012844	7	17	2929	22304	negative regulation of abscisic acid mediated signaling pathway
51347	0.0038994	0.012844	7	17	2929	22304	positive regulation of transferase activity
9625	0.0038994	0.012844	7	17	2929	22304	response to insect
10224	0.0041102	0.013518	12	40	2929	22304	response to UV-B
55086	0.0042365	0.013914	37	182	2929	22304	nucleobase, nucleoside and nucleotide metabolic process
9991	0.0042925	0.014078	30	140	2929	22304	response to extracellular stimulus
10102	0.0043717	0.014297	9	26	2929	22304	lateral root morphogenesis
10101	0.0043717	0.014297	9	26	2929	22304	post-embryonic root morphogenesis
46165	0.0048288	0.015769	10	31	2929	22304	alcohol biosynthetic process
34654	0.0050087	0.016304	25	112	2929	22304	nucleobase, nucleoside, nucleotide and nucleic acid biosynthetic process
34404	0.0050087	0.016304	25	112	2929	22304	nucleobase, nucleoside and nucleotide biosynthetic process
9860	0.005014	0.016304	17	67	2929	22304	pollen tube growth
9749	0.0050612	0.016369	8	22	2929	22304	response to glucose stimulus
7015	0.0050612	0.016369	8	22	2929	22304	actin filament organization
46777	0.0050612	0.016369	8	22	2929	22304	protein amino acid autophosphorylation
9817	0.0050625	0.016369	11	36	2929	22304	defense response to fungus, incompatible interaction
10149	0.0051287	0.01656	12	41	2929	22304	senescence
2237	0.005526	0.017694	5	10	2929	22304	response to molecule of bacterial origin
6558	0.005526	0.017694	5	10	2929	22304	L-phenylalanine metabolic process
6833	0.005526	0.017694	5	10	2929	22304	water transport
6662	0.005526	0.017694	5	10	2929	22304	glycerol ether metabolic process
18904	0.005526	0.017694	5	10	2929	22304	organic ether metabolic process
42044	0.005526	0.017694	5	10	2929	22304	fluid transport
6342	0.0056655	0.01809	7	18	2929	22304	chromatin silencing
42558	0.0056655	0.01809	7	18	2929	22304	pteridine and derivative metabolic process
50790	0.0058195	0.018556	27	125	2929	22304	regulation of catalytic activity
6732	0.0058966	0.018776	29	137	2929	22304	coenzyme metabolic process
9966	0.0059524	0.018868	14	52	2929	22304	regulation of signal transduction
23051	0.0059524	0.018868	14	52	2929	22304	regulation of signaling process
32392	0.0059665	0.018868	6	14	2929	22304	DNA geometric change
32508	0.0059665	0.018868	6	14	2929	22304	DNA duplex unwinding
42981	0.0059665	0.018868	6	14	2929	22304	regulation of apoptosis
6730	0.006692	0.021133	22	97	2929	22304	one-carbon metabolic process
96	0.0067329	0.021233	15	58	2929	22304	sulfur amino acid metabolic process
9746	0.0068802	0.021609	8	23	2929	22304	response to hexose stimulus
9694	0.0068802	0.021609	8	23	2929	22304	jasmonic acid metabolic process
34284	0.0068802	0.021609	8	23	2929	22304	response to monosaccharide stimulus
6066	0.0070238	0.02203	39	200	2929	22304	alcohol metabolic process
48878	0.0071284	0.022327	25	115	2929	22304	chemical homeostasis
9260	0.0073544	0.022963	18	75	2929	22304	ribonucleotide biosynthetic process
35295	0.0073615	0.022963	21	92	2929	22304	tube development
48868	0.0073615	0.022963	21	92	2929	22304	pollen tube development
75	0.0074637	0.023032	4	7	2929	22304	cell cycle checkpoint
304	0.0074637	0.023032	4	7	2929	22304	response to singlet oxygen
10158	0.0074637	0.023032	4	7	2929	22304	abaxial cell fate specification
10310	0.0074637	0.023032	4	7	2929	22304	regulation of hydrogen peroxide metabolic process
10638	0.0074637	0.023032	4	7	2929	22304	positive regulation of organelle organization
10582	0.0074637	0.023032	4	7	2929	22304	floral meristem determinacy
10540	0.0074637	0.023032	4	7	2929	22304	basipetal auxin transport
7584	0.0074637	0.023032	4	7	2929	22304	response to nutrient
10150	0.0075746	0.023312	9	28	2929	22304	leaf senescence
46700	0.0075746	0.023312	9	28	2929	22304	heterocycle catabolic process
9084	0.0079674	0.024051	7	19	2929	22304	glutamine family amino acid biosynthetic process
10109	0.0079674	0.024051	7	19	2929	22304	regulation of photosynthesis
1558	0.0079674	0.024051	7	19	2929	22304	regulation of cell growth
71496	0.0080646	0.024051	27	128	2929	22304	cellular response to external stimulus
31668	0.0080646	0.024051	27	128	2929	22304	cellular response to extracellular stimulus
82	0.0081601	0.024051	3	4	2929	22304	G1/S transition of mitotic cell cycle
60627	0.0081601	0.024051	3	4	2929	22304	regulation of vesicle-mediated transport
43065	0.0081601	0.024051	3	4	2929	22304	positive regulation of apoptosis
51480	0.0081601	0.024051	3	4	2929	22304	cytosolic calcium ion homeostasis
9833	0.0081601	0.024051	3	4	2929	22304	primary cell wall biogenesis
40020	0.0081601	0.024051	3	4	2929	22304	regulation of meiosis
9942	0.0081601	0.024051	3	4	2929	22304	longitudinal axis specification
71173	0.0081601	0.024051	3	4	2929	22304	spindle assembly checkpoint
71174	0.0081601	0.024051	3	4	2929	22304	mitotic cell cycle spindle checkpoint
6094	0.0081601	0.024051	3	4	2929	22304	gluconeogenesis
32582	0.0081601	0.024051	3	4	2929	22304	negative regulation of gene-specific transcription
19464	0.0081601	0.024051	3	4	2929	22304	glycine decarboxylation via glycine cleavage system
45841	0.0081601	0.024051	3	4	2929	22304	negative regulation of mitotic metaphase/anaphase transition
6378	0.0081601	0.024051	3	4	2929	22304	mRNA polyadenylation
7094	0.0081601	0.024051	3	4	2929	22304	mitotic cell cycle spindle assembly checkpoint
10325	0.0081601	0.024051	3	4	2929	22304	raffinose family oligosaccharide biosynthetic process
6917	0.0081601	0.024051	3	4	2929	22304	induction of apoptosis
51054	0.0081601	0.024051	3	4	2929	22304	positive regulation of DNA metabolic process
10244	0.0081601	0.024051	3	4	2929	22304	response to low fluence blue light stimulus by blue low-fluence system
10253	0.0081601	0.024051	3	4	2929	22304	UDP-rhamnose biosynthetic process
6809	0.0081601	0.024051	3	4	2929	22304	nitric oxide biosynthetic process
33478	0.0081601	0.024051	3	4	2929	22304	UDP-rhamnose metabolic process
31577	0.0081601	0.024051	3	4	2929	22304	spindle checkpoint
42549	0.0081601	0.024051	3	4	2929	22304	photosystem II stabilization
16050	0.0081601	0.024051	3	4	2929	22304	vesicle organization
16045	0.0081601	0.024051	3	4	2929	22304	detection of bacterium
46209	0.0081601	0.024051	3	4	2929	22304	nitric oxide metabolic process
31146	0.0081601	0.024051	3	4	2929	22304	SCF-dependent proteasomal ubiquitin-dependent protein catabolic process
44267	0.0084666	0.024923	404	2767	2929	22304	cellular protein metabolic process
8219	0.0087889	0.025793	40	209	2929	22304	cell death
16265	0.0087889	0.025793	40	209	2929	22304	death
9773	0.008852	0.025793	6	15	2929	22304	photosynthetic electron transport in photosystem I
9962	0.008852	0.025793	6	15	2929	22304	regulation of flavonoid biosynthetic process
6090	0.008852	0.025793	6	15	2929	22304	pyruvate metabolic process
6298	0.008852	0.025793	6	15	2929	22304	mismatch repair
34614	0.008852	0.025793	6	15	2929	22304	cellular response to reactive oxygen species
31123	0.008852	0.025793	6	15	2929	22304	RNA 3'-end processing
6102	0.0090441	0.026154	5	11	2929	22304	isocitrate metabolic process
9718	0.0090441	0.026154	5	11	2929	22304	anthocyanin biosynthetic process
10948	0.0090441	0.026154	5	11	2929	22304	negative regulation of cell cycle process
32875	0.0090441	0.026154	5	11	2929	22304	regulation of DNA endoreduplication
10267	0.0090441	0.026154	5	11	2929	22304	production of ta-siRNAs involved in RNA interference
42631	0.0090441	0.026154	5	11	2929	22304	cellular response to water deprivation
31408	0.0091522	0.026433	8	24	2929	22304	oxylipin biosynthetic process
10260	0.0097275	0.02806	9	29	2929	22304	organ senescence
8213	0.0098783	0.028352	10	34	2929	22304	protein amino acid alkylation
6479	0.0098783	0.028352	10	34	2929	22304	protein amino acid methylation
6306	0.0098783	0.028352	10	34	2929	22304	DNA methylation
6305	0.0098783	0.028352	10	34	2929	22304	DNA alkylation
30003	0.010073	0.028874	16	66	2929	22304	cellular cation homeostasis
6417	0.01089	0.031179	7	20	2929	22304	regulation of translation
32940	0.011352	0.03242	12	45	2929	22304	secretion by cell
46903	0.011352	0.03242	12	45	2929	22304	secretion
30036	0.011881	0.03389	11	40	2929	22304	actin cytoskeleton organization
16567	0.01203	0.034271	21	96	2929	22304	protein ubiquitination
19748	0.012187	0.034676	58	330	2929	22304	secondary metabolic process
6304	0.012238	0.034767	10	35	2929	22304	DNA modification
6333	0.012249	0.034767	17	73	2929	22304	chromatin assembly or disassembly
10043	0.012311	0.034855	9	30	2929	22304	response to zinc ion
16246	0.012311	0.034855	9	30	2929	22304	RNA interference
9306	0.012613	0.035579	6	16	2929	22304	protein secretion
48441	0.012613	0.035579	6	16	2929	22304	petal development
48465	0.012613	0.035579	6	16	2929	22304	corolla development
9117	0.013014	0.036621	29	145	2929	22304	nucleotide metabolic process
6753	0.013014	0.036621	29	145	2929	22304	nucleoside phosphate metabolic process
9932	0.01307	0.036687	19	85	2929	22304	cell tip growth
9553	0.01307	0.036687	19	85	2929	22304	embryo sac development
52317	0.013384	0.037029	4	8	2929	22304	camalexin metabolic process
9071	0.013384	0.037029	4	8	2929	22304	serine family amino acid catabolic process
43631	0.013384	0.037029	4	8	2929	22304	RNA polyadenylation
9094	0.013384	0.037029	4	8	2929	22304	L-phenylalanine biosynthetic process
16558	0.013384	0.037029	4	8	2929	22304	protein import into peroxisome matrix
45037	0.013384	0.037029	4	8	2929	22304	protein import into chloroplast stroma
10120	0.013384	0.037029	4	8	2929	22304	camalexin biosynthetic process
16925	0.013384	0.037029	4	8	2929	22304	protein sumoylation
6546	0.013384	0.037029	4	8	2929	22304	glycine catabolic process
32956	0.013384	0.037029	4	8	2929	22304	regulation of actin cytoskeleton organization
32970	0.013384	0.037029	4	8	2929	22304	regulation of actin filament-based process
45962	0.013384	0.037029	4	8	2929	22304	positive regulation of development, heterochronic
6811	0.013534	0.037398	60	345	2929	22304	ion transport
9404	0.013568	0.0374	12	46	2929	22304	toxin metabolic process
9407	0.013568	0.0374	12	46	2929	22304	toxin catabolic process
9960	0.013847	0.037944	5	12	2929	22304	endosperm development
33015	0.013847	0.037944	5	12	2929	22304	tetrapyrrole catabolic process
6787	0.013847	0.037944	5	12	2929	22304	porphyrin catabolic process
42559	0.013847	0.037944	5	12	2929	22304	pteridine and derivative biosynthetic process
46890	0.013847	0.037944	5	12	2929	22304	regulation of lipid biosynthetic process
280	0.014519	0.039642	7	21	2929	22304	nuclear division
9765	0.014519	0.039642	7	21	2929	22304	photosynthesis, light harvesting
33037	0.014519	0.039642	7	21	2929	22304	polysaccharide localization
19953	0.014712	0.040121	15	63	2929	22304	sexual reproduction
43687	0.015205	0.041419	168	1093	2929	22304	post-translational protein modification
42127	0.015303	0.041634	8	26	2929	22304	regulation of cell proliferation
9259	0.016357	0.044088	18	81	2929	22304	ribonucleotide metabolic process
10608	0.016357	0.044088	26	129	2929	22304	posttranscriptional regulation of gene expression
9165	0.016883	0.044088	21	99	2929	22304	nucleotide biosynthetic process
15672	0.016888	0.044088	22	105	2929	22304	monovalent inorganic cation transport
6818	0.017203	0.044088	11	42	2929	22304	hydrogen transport
15992	0.017203	0.044088	11	42	2929	22304	proton transport
35304	0.01724	0.044088	2	2	2929	22304	regulation of protein amino acid dephosphorylation
34969	0.01724	0.044088	2	2	2929	22304	histone arginine methylation
34970	0.01724	0.044088	2	2	2929	22304	histone H3-R2 methylation
34971	0.01724	0.044088	2	2	2929	22304	histone H3-R17 methylation
34972	0.01724	0.044088	2	2	2929	22304	histone H3-R26 methylation
70201	0.01724	0.044088	2	2	2929	22304	regulation of establishment of protein localization
43620	0.01724	0.044088	2	2	2929	22304	regulation of transcription in response to stress
43393	0.01724	0.044088	2	2	2929	22304	regulation of protein binding
18298	0.01724	0.044088	2	2	2929	22304	protein-chromophore linkage
71490	0.01724	0.044088	2	2	2929	22304	cellular response to far red light
9729	0.01724	0.044088	2	2	2929	22304	detection of brassinosteroid stimulus
51223	0.01724	0.044088	2	2	2929	22304	regulation of protein transport
10018	0.01724	0.044088	2	2	2929	22304	far-red light signaling pathway
51245	0.01724	0.044088	2	2	2929	22304	negative regulation of cellular defense response
10086	0.01724	0.044088	2	2	2929	22304	embryonic root morphogenesis
10225	0.01724	0.044088	2	2	2929	22304	response to UV-C
10232	0.01724	0.044088	2	2	2929	22304	vascular transport
10233	0.01724	0.044088	2	2	2929	22304	phloem transport
10201	0.01724	0.044088	2	2	2929	22304	response to continuous far red light stimulus by the high-irradiance response system
10186	0.01724	0.044088	2	2	2929	22304	positive regulation of cellular defense response
17006	0.01724	0.044088	2	2	2929	22304	protein-tetrapyrrole linkage
48489	0.01724	0.044088	2	2	2929	22304	synaptic vesicle transport
48488	0.01724	0.044088	2	2	2929	22304	synaptic vesicle endocytosis
51938	0.01724	0.044088	2	2	2929	22304	L-glutamate import
2240	0.01724	0.044088	2	2	2929	22304	response to molecule of oomycetes origin
33157	0.01724	0.044088	2	2	2929	22304	regulation of intracellular protein transport
6513	0.01724	0.044088	2	2	2929	22304	protein monoubiquitination
80147	0.01724	0.044088	2	2	2929	22304	root hair cell development
80136	0.01724	0.044088	2	2	2929	22304	priming of cellular response to stress
32877	0.01724	0.044088	2	2	2929	22304	positive regulation of DNA endoreduplication
80006	0.01724	0.044088	2	2	2929	22304	internode patterning
32509	0.01724	0.044088	2	2	2929	22304	endosome transport via multivesicular body sorting pathway
10480	0.01724	0.044088	2	2	2929	22304	microsporocyte differentiation
10390	0.01724	0.044088	2	2	2929	22304	histone monoubiquitination
51050	0.01724	0.044088	2	2	2929	22304	positive regulation of transport
6971	0.01724	0.044088	2	2	2929	22304	hypotonic response
50890	0.01724	0.044088	2	2	2929	22304	cognition
50877	0.01724	0.044088	2	2	2929	22304	neurological system process
3008	0.01724	0.044088	2	2	2929	22304	system process
10501	0.01724	0.044088	2	2	2929	22304	RNA secondary structure unwinding
50691	0.01724	0.044088	2	2	2929	22304	regulation of defense response to virus by host
10541	0.01724	0.044088	2	2	2929	22304	acropetal auxin transport
7600	0.01724	0.044088	2	2	2929	22304	sensory perception
31539	0.01724	0.044088	2	2	2929	22304	positive regulation of anthocyanin metabolic process
46822	0.01724	0.044088	2	2	2929	22304	regulation of nucleocytoplasmic transport
42539	0.01724	0.044088	2	2	2929	22304	hypotonic salinity response
15813	0.01724	0.044088	2	2	2929	22304	L-glutamate transport
30833	0.01724	0.044088	2	2	2929	22304	regulation of actin filament polymerization
19216	0.017365	0.044359	6	17	2929	22304	regulation of lipid metabolic process
55080	0.018113	0.045948	17	76	2929	22304	cation homeostasis
6464	0.018275	0.045948	188	1241	2929	22304	protein modification process
70584	0.018407	0.045948	3	5	2929	22304	mitochondrion morphogenesis
266	0.018407	0.045948	3	5	2929	22304	mitochondrial fission
43096	0.018407	0.045948	3	5	2929	22304	purine base salvage
43090	0.018407	0.045948	3	5	2929	22304	amino acid import
9772	0.018407	0.045948	3	5	2929	22304	photosynthetic electron transport in photosystem II
48571	0.018407	0.045948	3	5	2929	22304	long-day photoperiodism
48574	0.018407	0.045948	3	5	2929	22304	long-day photoperiodism, flowering
6406	0.018407	0.045948	3	5	2929	22304	mRNA export from nucleus
80086	0.018407	0.045948	3	5	2929	22304	stamen filament development
6168	0.018407	0.045948	3	5	2929	22304	adenine salvage
32990	0.018407	0.045948	3	5	2929	22304	cell part morphogenesis
7093	0.018407	0.045948	3	5	2929	22304	mitotic cell cycle checkpoint
51028	0.018407	0.045948	3	5	2929	22304	mRNA transport
10731	0.018407	0.045948	3	5	2929	22304	protein amino acid glutathionylation
46083	0.018407	0.045948	3	5	2929	22304	adenine metabolic process
46084	0.018407	0.045948	3	5	2929	22304	adenine biosynthetic process
19217	0.018407	0.045948	3	5	2929	22304	regulation of fatty acid metabolic process
19300	0.018407	0.045948	3	5	2929	22304	rhamnose biosynthetic process
19299	0.018407	0.045948	3	5	2929	22304	rhamnose metabolic process
7568	0.018458	0.046025	18	82	2929	22304	aging
9692	0.018932	0.047003	7	22	2929	22304	ethylene metabolic process
9693	0.018932	0.047003	7	22	2929	22304	ethylene biosynthetic process
33205	0.018932	0.047003	7	22	2929	22304	cell cycle cytokinesis
7276	0.018932	0.047003	7	22	2929	22304	gamete generation
16575	0.020107	0.049867	5	13	2929	22304	histone deacetylation

## Sheet: The common response network
Annotation results for the common response network
GO-ID	p-value	Corr p-value	Number of genes annotated to a term in the input list	Number of genes annotated to a term in the genome	Number of genes in the input gene list with GO annotations	Number of genes in the genome with GO annotations	Description
50896	4.8277e-95	9.1968e-92	517	3207	1478	22304	response to stimulus
42221	4.2899e-85	4.0862e-82	344	1710	1478	22304	response to chemical stimulus
65007	6.3224e-65	4.0147e-62	462	3243	1478	22304	biological regulation
10033	1.0165e-62	4.8411e-60	229	1037	1478	22304	response to organic substance
50789	1.2575e-58	4.7912e-56	406	2783	1478	22304	regulation of biological process
9719	3.7616e-55	1.1943e-52	192	835	1478	22304	response to endogenous stimulus
9987	4.0612e-53	1.1052e-50	766	7393	1478	22304	cellular process
9628	6.8105e-53	1.6218e-50	229	1168	1478	22304	response to abiotic stimulus
9725	2.4627e-52	5.2127e-50	179	767	1478	22304	response to hormone stimulus
32501	6.1418e-50	1.17e-47	285	1732	1478	22304	multicellular organismal process
51716	2.8935e-48	5.011e-46	168	729	1478	22304	cellular response to stimulus
32502	5.9652e-48	9.4697e-46	290	1820	1478	22304	developmental process
7275	6.8677e-47	1.0064e-44	271	1655	1478	22304	multicellular organismal development
50794	3.143e-45	4.2767e-43	345	2448	1478	22304	regulation of cellular process
23033	7.4569e-45	9.4702e-43	149	623	1478	22304	signaling pathway
6950	5.7313e-44	6.8238e-42	285	1853	1478	22304	response to stress
70887	6.2327e-44	6.9843e-42	110	361	1478	22304	cellular response to chemical stimulus
71310	2.4013e-42	2.5414e-40	102	323	1478	22304	cellular response to organic substance
48856	4.4788e-41	4.4906e-39	232	1392	1478	22304	anatomical structure development
48513	5.0032e-34	4.7655e-32	144	719	1478	22304	organ development
48731	5.8711e-34	5.3259e-32	144	720	1478	22304	system development
9791	2.1255e-33	1.8405e-31	162	884	1478	22304	post-embryonic development
71495	2.5929e-33	2.1476e-31	80	254	1478	22304	cellular response to endogenous stimulus
23052	3.2939e-30	2.6145e-28	171	1023	1478	22304	signaling
9607	8.1638e-28	6.2208e-26	113	550	1478	22304	response to biotic stimulus
32870	4.9263e-27	3.6095e-25	68	227	1478	22304	cellular response to hormone stimulus
9755	1.3025e-26	9.1896e-25	67	224	1478	22304	hormone-mediated signaling pathway
16043	4.9293e-26	3.3537e-24	153	935	1478	22304	cellular component organization
9416	7.0863e-26	4.6549e-24	98	455	1478	22304	response to light stimulus
10035	1.1477e-25	7.2877e-24	95	434	1478	22304	response to inorganic substance
51707	2.7367e-25	1.6817e-23	106	528	1478	22304	response to other organism
9314	2.866e-25	1.7061e-23	99	471	1478	22304	response to radiation
50793	4.364e-24	2.5192e-22	71	273	1478	22304	regulation of developmental process
19222	1.5752e-23	8.8258e-22	233	1825	1478	22304	regulation of metabolic process
22414	1.7728e-23	9.6489e-22	145	911	1478	22304	reproductive process
48519	2.5258e-23	1.3365e-21	82	362	1478	22304	negative regulation of biological process
3006	2.6887e-23	1.3843e-21	136	829	1478	22304	reproductive developmental process
9733	3.4618e-23	1.7354e-21	71	282	1478	22304	response to auxin stimulus
51704	4.2725e-23	2.0869e-21	121	694	1478	22304	multi-organism process
9653	9.0306e-23	4.3008e-21	100	515	1478	22304	anatomical structure morphogenesis
31323	1.0989e-22	5.106e-21	216	1664	1478	22304	regulation of cellular metabolic process
3	1.524e-22	6.9126e-21	145	931	1478	22304	reproduction
48608	6.9237e-22	3.0674e-20	123	735	1478	22304	reproductive structure development
51726	1.4806e-21	6.4105e-20	42	111	1478	22304	regulation of cell cycle
30163	1.0456e-20	4.4262e-19	66	272	1478	22304	protein catabolic process
51179	1.6063e-20	6.652e-19	201	1566	1478	22304	localization
9888	1.8098e-20	7.3353e-19	64	260	1478	22304	tissue development
51234	1.9582e-20	7.7717e-19	196	1514	1478	22304	establishment of localization
6970	4.3686e-20	1.6984e-18	80	388	1478	22304	response to osmotic stress
51649	5.2609e-20	2.0044e-18	79	381	1478	22304	establishment of localization in cell
9651	8.9938e-20	3.3594e-18	76	360	1478	22304	response to salt stress
48523	1.1113e-19	4.0711e-18	53	191	1478	22304	negative regulation of cellular process
60255	1.433e-19	5.1507e-18	209	1685	1478	22304	regulation of macromolecule metabolic process
51641	2.3578e-19	8.3178e-18	82	415	1478	22304	cellular localization
48583	4.4472e-19	1.5403e-17	47	157	1478	22304	regulation of response to stimulus
6810	4.6575e-19	1.5844e-17	191	1502	1478	22304	transport
46686	9.0176e-19	3.0138e-17	64	279	1478	22304	response to cadmium ion
30154	1.2462e-18	4.093e-17	66	296	1478	22304	cell differentiation
51603	2.0064e-18	6.4784e-17	60	253	1478	22304	proteolysis involved in cellular protein catabolic process
48518	2.6807e-18	8.5113e-17	55	218	1478	22304	positive regulation of biological process
9617	3.5565e-18	1.1107e-16	58	241	1478	22304	response to bacterium
9737	4.422e-18	1.3587e-16	62	272	1478	22304	response to abscisic acid stimulus
42742	5.4414e-18	1.6454e-16	51	193	1478	22304	defense response to bacterium
80090	5.5785e-18	1.6605e-16	197	1604	1478	22304	regulation of primary metabolic process
9057	9.327e-18	2.7335e-16	68	323	1478	22304	macromolecule catabolic process
44257	9.9597e-18	2.8747e-16	60	261	1478	22304	cellular protein catabolic process
9056	1.1555e-17	3.2853e-16	106	660	1478	22304	catabolic process
10038	1.4548e-17	4.0333e-16	71	350	1478	22304	response to metal ion
9889	1.4821e-17	4.0333e-16	190	1540	1478	22304	regulation of biosynthetic process
31326	1.4821e-17	4.0333e-16	190	1540	1478	22304	regulation of cellular biosynthetic process
10468	1.5705e-17	4.2138e-16	199	1642	1478	22304	regulation of gene expression
48869	1.5967e-17	4.2246e-16	81	435	1478	22304	cellular developmental process
43632	1.826e-17	4.6381e-16	58	249	1478	22304	modification-dependent macromolecule catabolic process
6511	1.826e-17	4.6381e-16	58	249	1478	22304	ubiquitin-dependent protein catabolic process
19941	1.826e-17	4.6381e-16	58	249	1478	22304	modification-dependent protein catabolic process
10556	2.6793e-17	6.7159e-16	186	1504	1478	22304	regulation of macromolecule biosynthetic process
44265	2.8942e-17	7.1043e-16	62	282	1478	22304	cellular macromolecule catabolic process
51239	2.9088e-17	7.1043e-16	55	229	1478	22304	regulation of multicellular organismal process
44248	4.1162e-17	9.9257e-16	89	513	1478	22304	cellular catabolic process
46907	5.9797e-17	1.4239e-15	67	326	1478	22304	intracellular transport
6996	6.6894e-17	1.5732e-15	90	526	1478	22304	organelle organization
9908	4.9018e-16	1.1388e-14	53	228	1478	22304	flower development
15031	7.1568e-16	1.5932e-14	65	325	1478	22304	protein transport
45184	7.1568e-16	1.5932e-14	65	325	1478	22304	establishment of protein localization
48364	7.276e-16	1.5932e-14	53	230	1478	22304	root development
6886	7.276e-16	1.5932e-14	53	230	1478	22304	intracellular protein transport
22622	7.276e-16	1.5932e-14	53	230	1478	22304	root system development
51171	8.5156e-16	1.8434e-14	185	1545	1478	22304	regulation of nitrogen compound metabolic process
19219	1.1489e-15	2.4416e-14	183	1527	1478	22304	regulation of nucleobase, nucleoside, nucleotide and nucleic acid metabolic process
34613	1.1535e-15	2.4416e-14	54	240	1478	22304	cellular protein localization
70727	1.8228e-15	3.8159e-14	56	258	1478	22304	cellular macromolecule localization
8104	1.9944e-15	4.1297e-14	66	340	1478	22304	protein localization
6952	3.5597e-15	7.2916e-14	98	637	1478	22304	defense response
9639	4.6913e-15	9.5074e-14	42	159	1478	22304	response to red or far red light
48569	4.7719e-15	9.5688e-14	48	202	1478	22304	post-embryonic organ development
45449	8.6508e-15	1.7166e-13	175	1468	1478	22304	regulation of transcription
6605	8.8856e-15	1.7451e-13	37	128	1478	22304	protein targeting
22621	1.7539e-14	3.4094e-13	60	304	1478	22304	shoot system development
48367	3.4209e-14	6.5827e-13	59	300	1478	22304	shoot development
9640	5.1794e-14	9.8668e-13	22	48	1478	22304	photomorphogenesis
40007	6.2705e-14	1.1827e-12	56	279	1478	22304	growth
9887	6.8095e-14	1.2718e-12	43	178	1478	22304	organ morphogenesis
9414	1.164e-13	2.1529e-12	44	188	1478	22304	response to water deprivation
9415	1.2814e-13	2.3471e-12	45	196	1478	22304	response to water
48580	3.7981e-13	6.8908e-12	39	157	1478	22304	regulation of post-embryonic development
8361	8.159e-13	1.4663e-11	51	254	1478	22304	regulation of cell size
32535	9.5559e-13	1.6856e-11	51	255	1478	22304	regulation of cellular component size
90066	9.5559e-13	1.6856e-11	51	255	1478	22304	regulation of anatomical structure size
15979	1.0575e-12	1.8482e-11	32	113	1478	22304	photosynthesis
10016	1.8059e-12	3.1276e-11	38	157	1478	22304	shoot morphogenesis
9735	2.0571e-12	3.5304e-11	25	72	1478	22304	response to cytokinin stimulus
9266	3.206e-12	5.453e-11	62	359	1478	22304	response to temperature stimulus
48468	3.6354e-12	6.1287e-11	41	183	1478	22304	cell development
48366	5.6277e-12	9.4041e-11	43	201	1478	22304	leaf development
9741	6.2728e-12	1.0391e-10	21	53	1478	22304	response to brassinosteroid stimulus
10564	7.5054e-12	1.2326e-10	15	26	1478	22304	regulation of cell cycle process
9867	8.9646e-12	1.4472e-10	18	39	1478	22304	jasmonic acid mediated signaling pathway
71395	8.9646e-12	1.4472e-10	18	39	1478	22304	cellular response to jasmonic acid stimulus
33036	1.0093e-11	1.6158e-10	78	521	1478	22304	macromolecule localization
48522	1.2462e-11	1.9784e-10	34	137	1478	22304	positive regulation of cellular process
48827	1.2818e-11	2.0181e-10	45	222	1478	22304	phyllome development
9637	1.6217e-11	2.5322e-10	20	50	1478	22304	response to blue light
33554	1.7726e-11	2.7454e-10	61	364	1478	22304	cellular response to stress
9814	2.3823e-11	3.6599e-10	29	105	1478	22304	defense response, incompatible interaction
10228	2.7311e-11	4.1621e-10	26	86	1478	22304	vegetative to reproductive phase transition of meristem
48438	5.1851e-11	7.8395e-10	31	122	1478	22304	floral whorl development
6355	5.2441e-11	7.8661e-10	104	810	1478	22304	regulation of transcription, DNA-dependent
65008	5.3377e-11	7.944e-10	81	569	1478	22304	regulation of biological quality
16049	5.679e-11	8.3865e-10	46	240	1478	22304	cell growth
51252	6.5124e-11	9.5431e-10	104	813	1478	22304	regulation of RNA metabolic process
51093	9.5731e-11	1.3921e-09	25	84	1478	22304	negative regulation of developmental process
48511	9.9492e-11	1.4251e-09	19	49	1478	22304	rhythmic process
7623	9.9492e-11	1.4251e-09	19	49	1478	22304	circadian rhythm
9611	1.1854e-10	1.6852e-09	32	133	1478	22304	response to wounding
44237	1.3433e-10	1.8955e-09	462	5407	1478	22304	cellular metabolic process
9605	1.3614e-10	1.9069e-09	44	229	1478	22304	response to external stimulus
48437	1.9945e-10	2.7733e-09	33	143	1478	22304	floral organ development
9913	3.135e-10	4.3277e-09	30	123	1478	22304	epidermal cell differentiation
8544	4.781e-10	6.5055e-09	30	125	1478	22304	epidermis development
7398	4.781e-10	6.5055e-09	30	125	1478	22304	ectoderm development
9620	5.4307e-10	7.3372e-09	34	156	1478	22304	response to fungus
31347	5.5464e-10	7.4407e-09	21	65	1478	22304	regulation of defense response
9606	5.917e-10	7.8825e-09	18	48	1478	22304	tropism
16192	6.3389e-10	8.2703e-09	38	189	1478	22304	vesicle-mediated transport
43401	6.4686e-10	8.2703e-09	15	33	1478	22304	steroid hormone mediated signaling pathway
9742	6.4686e-10	8.2703e-09	15	33	1478	22304	brassinosteroid mediated signaling pathway
71383	6.4686e-10	8.2703e-09	15	33	1478	22304	cellular response to steroid hormone stimulus
71367	6.4686e-10	8.2703e-09	15	33	1478	22304	cellular response to brassinosteroid stimulus
48545	6.4686e-10	8.2703e-09	15	33	1478	22304	response to steroid hormone stimulus
80134	6.5727e-10	8.3473e-09	23	78	1478	22304	regulation of response to stress
10015	8.4636e-10	1.0678e-08	26	99	1478	22304	root morphogenesis
32879	1.5739e-09	1.9725e-08	14	30	1478	22304	regulation of localization
2376	1.6687e-09	2.0777e-08	48	283	1478	22304	immune system process
19684	2.0187e-09	2.4972e-08	20	63	1478	22304	photosynthesis, light reaction
9753	2.142e-09	2.6325e-08	32	148	1478	22304	response to jasmonic acid stimulus
9638	4.4112e-09	5.3867e-08	9	12	1478	22304	phototropism
51606	7.0347e-09	8.5358e-08	15	38	1478	22304	detection of stimulus
9409	7.5921e-09	9.1538e-08	42	241	1478	22304	response to cold
48507	8.654e-09	1.0278e-07	24	95	1478	22304	meristem development
9965	8.6864e-09	1.0278e-07	27	117	1478	22304	leaf morphogenesis
50832	8.6864e-09	1.0278e-07	27	117	1478	22304	defense response to fungus
9723	9.3656e-09	1.1013e-07	28	125	1478	22304	response to ethylene stimulus
6091	9.9282e-09	1.1603e-07	37	199	1478	22304	generation of precursor metabolites and energy
23034	1.0037e-08	1.1659e-07	35	182	1478	22304	intracellular signaling pathway
48584	1.4158e-08	1.6346e-07	18	57	1478	22304	positive regulation of response to stimulus
51049	1.587e-08	1.8212e-07	12	25	1478	22304	regulation of transport
7049	1.6498e-08	1.882e-07	31	152	1478	22304	cell cycle
17038	1.6922e-08	1.9188e-07	21	77	1478	22304	protein import
302	1.7657e-08	1.9903e-07	19	64	1478	22304	response to reactive oxygen species
21700	1.9833e-08	2.2225e-07	17	52	1478	22304	developmental maturation
31324	2.1792e-08	2.4277e-07	23	92	1478	22304	negative regulation of cellular metabolic process
71214	2.6011e-08	2.8809e-07	18	59	1478	22304	cellular response to abiotic stimulus
43094	2.6877e-08	2.9596e-07	16	47	1478	22304	cellular metabolic compound salvage
9892	2.8619e-08	3.1333e-07	36	198	1478	22304	negative regulation of metabolic process
48585	3.0841e-08	3.3573e-07	19	66	1478	22304	negative regulation of response to stimulus
6955	3.3878e-08	3.6669e-07	44	272	1478	22304	immune response
43622	3.5531e-08	3.7814e-07	9	14	1478	22304	cortical microtubule organization
16197	3.5531e-08	3.7814e-07	9	14	1478	22304	endosome transport
7346	3.5531e-08	3.7814e-07	9	14	1478	22304	regulation of mitotic cell cycle
7034	3.7235e-08	3.9407e-07	11	22	1478	22304	vacuolar transport
10605	3.9682e-08	4.1765e-07	34	183	1478	22304	negative regulation of macromolecule metabolic process
9642	4.3637e-08	4.5675e-07	20	74	1478	22304	response to light intensity
71446	4.6835e-08	4.849e-07	12	27	1478	22304	cellular response to salicylic acid stimulus
9863	4.6835e-08	4.849e-07	12	27	1478	22304	salicylic acid mediated signaling pathway
45087	5.1332e-08	5.2858e-07	42	257	1478	22304	innate immune response
48589	5.5528e-08	5.6869e-07	36	203	1478	22304	developmental growth
51301	5.5825e-08	5.6869e-07	20	75	1478	22304	cell division
9909	5.7501e-08	5.8266e-07	24	104	1478	22304	regulation of flower development
48528	6.1374e-08	6.1861e-07	18	62	1478	22304	post-embryonic root development
31122	8.3577e-08	8.3358e-07	9	15	1478	22304	cytoplasmic microtubule organization
30865	8.3577e-08	8.3358e-07	9	15	1478	22304	cortical cytoskeleton organization
6979	1.3628e-07	1.3522e-06	40	247	1478	22304	response to oxidative stress
45934	1.4321e-07	1.4062e-06	19	72	1478	22304	negative regulation of nucleobase, nucleoside, nucleotide and nucleic acid metabolic process
51172	1.4321e-07	1.4062e-06	19	72	1478	22304	negative regulation of nitrogen compound metabolic process
9657	1.6965e-07	1.6574e-06	23	102	1478	22304	plastid organization
70271	1.7664e-07	1.7029e-06	27	134	1478	22304	protein complex biogenesis
6461	1.7664e-07	1.7029e-06	27	134	1478	22304	protein complex assembly
338	1.7699e-07	1.7029e-06	7	9	1478	22304	protein deneddylation
9738	1.8159e-07	1.7297e-06	16	53	1478	22304	abscisic acid mediated signaling pathway
71215	1.8159e-07	1.7297e-06	16	53	1478	22304	cellular response to abscisic acid stimulus
48764	1.9097e-07	1.7921e-06	14	41	1478	22304	trichoblast maturation
48765	1.9097e-07	1.7921e-06	14	41	1478	22304	root hair cell differentiation
48469	1.9097e-07	1.7921e-06	14	41	1478	22304	cell maturation
71482	1.9371e-07	1.8001e-06	15	47	1478	22304	cellular response to light stimulus
71478	1.9371e-07	1.8001e-06	15	47	1478	22304	cellular response to radiation
48767	1.9541e-07	1.8071e-06	11	25	1478	22304	root hair elongation
48573	2.4679e-07	2.2712e-06	13	36	1478	22304	photoperiodism, flowering
48588	2.5608e-07	2.3453e-06	21	89	1478	22304	developmental cell growth
16481	2.7415e-07	2.4751e-06	17	61	1478	22304	negative regulation of transcription
48509	2.7415e-07	2.4751e-06	17	61	1478	22304	regulation of meristem development
10557	2.7415e-07	2.4751e-06	17	61	1478	22304	positive regulation of macromolecule biosynthetic process
43623	2.7608e-07	2.4808e-06	20	82	1478	22304	cellular protein complex assembly
51325	3.4776e-07	3.0957e-06	8	13	1478	22304	interphase
51329	3.4776e-07	3.0957e-06	8	13	1478	22304	interphase of mitotic cell cycle
48527	4.2152e-07	3.7005e-06	16	56	1478	22304	lateral root development
48581	4.2152e-07	3.7005e-06	16	56	1478	22304	negative regulation of post-embryonic development
45941	4.2152e-07	3.7005e-06	16	56	1478	22304	positive regulation of transcription
278	4.4569e-07	3.8946e-06	12	32	1478	22304	mitotic cell cycle
45935	4.5575e-07	3.9531e-06	17	63	1478	22304	positive regulation of nucleobase, nucleoside, nucleotide and nucleic acid metabolic process
10629	4.5652e-07	3.9531e-06	30	166	1478	22304	negative regulation of gene expression
9630	5.1038e-07	4.3994e-06	13	38	1478	22304	gravitropism
10054	5.1606e-07	4.4085e-06	14	44	1478	22304	trichoblast differentiation
9629	5.1606e-07	4.4085e-06	14	44	1478	22304	response to gravity
10388	5.539e-07	4.7106e-06	6	7	1478	22304	cullin deneddylation
51173	5.8252e-07	4.932e-06	17	64	1478	22304	positive regulation of nitrogen compound metabolic process
9743	6.0381e-07	5.0897e-06	31	177	1478	22304	response to carbohydrate stimulus
9648	7.1922e-07	6.0358e-06	13	39	1478	22304	photoperiodism
10558	7.2861e-07	6.0877e-06	18	72	1478	22304	negative regulation of macromolecule biosynthetic process
9751	7.4413e-07	6.1902e-06	26	135	1478	22304	response to salicylic acid stimulus
9853	7.821e-07	6.4779e-06	11	28	1478	22304	photorespiration
10628	9.1881e-07	7.5772e-06	16	59	1478	22304	positive regulation of gene expression
35556	9.3254e-07	7.6214e-06	20	88	1478	22304	intracellular signal transduction
9891	9.3617e-07	7.6214e-06	17	66	1478	22304	positive regulation of biosynthetic process
31328	9.3617e-07	7.6214e-06	17	66	1478	22304	positive regulation of cellular biosynthetic process
51174	9.5591e-07	7.7161e-06	12	34	1478	22304	regulation of phosphorus metabolic process
19220	9.5591e-07	7.7161e-06	12	34	1478	22304	regulation of phosphate metabolic process
10053	1.1041e-06	8.875e-06	15	53	1478	22304	root epidermal cell differentiation
51338	1.1846e-06	9.4422e-06	11	29	1478	22304	regulation of transferase activity
10119	1.1846e-06	9.4422e-06	11	29	1478	22304	regulation of stomatal movement
65003	1.2085e-06	9.5925e-06	33	201	1478	22304	macromolecular complex assembly
910	1.3772e-06	1.0796e-05	13	41	1478	22304	cytokinesis
10218	1.3772e-06	1.0796e-05	13	41	1478	22304	response to far red light
7389	1.3772e-06	1.0796e-05	23	114	1478	22304	pattern specification process
51789	1.4409e-06	1.1158e-05	7	11	1478	22304	response to protein stimulus
23014	1.4409e-06	1.1158e-05	7	11	1478	22304	signal transmission via phosphorylation event
7243	1.4409e-06	1.1158e-05	7	11	1478	22304	intracellular protein kinase cascade
48285	1.6851e-06	1.2996e-05	14	48	1478	22304	organelle fission
9890	1.7096e-06	1.3079e-05	18	76	1478	22304	negative regulation of biosynthetic process
31327	1.7096e-06	1.3079e-05	18	76	1478	22304	negative regulation of cellular biosynthetic process
10604	1.8358e-06	1.3989e-05	17	69	1478	22304	positive regulation of macromolecule metabolic process
9790	2.0126e-06	1.5275e-05	55	429	1478	22304	embryonic development
9767	2.062e-06	1.5526e-05	10	25	1478	22304	photosynthetic electron transport chain
45036	2.062e-06	1.5526e-05	10	25	1478	22304	protein targeting to chloroplast
43933	2.236e-06	1.677e-05	34	216	1478	22304	macromolecular complex subunit organization
31325	2.5552e-06	1.907e-05	18	78	1478	22304	positive regulation of cellular metabolic process
31349	2.5627e-06	1.907e-05	11	31	1478	22304	positive regulation of defense response
80010	2.9038e-06	2.1524e-05	8	16	1478	22304	regulation of oxygen and reactive oxygen species metabolic process
902	2.952e-06	2.1797e-05	36	238	1478	22304	cell morphogenesis
22607	3.0486e-06	2.2423e-05	38	258	1478	22304	cellular component assembly
15995	3.1517e-06	2.3093e-05	10	26	1478	22304	chlorophyll biosynthetic process
6508	3.3011e-06	2.4094e-05	71	614	1478	22304	proteolysis
10118	3.408e-06	2.4779e-05	9	21	1478	22304	stomatal movement
9893	4.5398e-06	3.2884e-05	18	81	1478	22304	positive regulation of metabolic process
22402	4.6441e-06	3.3511e-05	23	122	1478	22304	cell cycle process
34641	4.8119e-06	3.4591e-05	142	1484	1478	22304	cellular nitrogen compound metabolic process
15994	4.9994e-06	3.5804e-05	12	39	1478	22304	chlorophyll metabolic process
34622	5.0979e-06	3.6373e-05	26	149	1478	22304	cellular macromolecular complex assembly
6623	5.1654e-06	3.6717e-05	8	17	1478	22304	protein targeting to vacuole
10072	6.6562e-06	4.7138e-05	7	13	1478	22304	primary shoot apical meristem specification
226	6.713e-06	4.7364e-05	12	40	1478	22304	microtubule cytoskeleton organization
45038	7.199e-06	5.0235e-05	5	6	1478	22304	protein import into chloroplast thylakoid membrane
51783	7.199e-06	5.0235e-05	5	6	1478	22304	regulation of nuclear division
7088	7.199e-06	5.0235e-05	5	6	1478	22304	regulation of mitosis
10154	7.4379e-06	5.1712e-05	56	459	1478	22304	fruit development
6807	7.5894e-06	5.2574e-05	146	1548	1478	22304	nitrogen compound metabolic process
42440	7.8041e-06	5.3865e-05	19	92	1478	22304	pigment metabolic process
9581	8.3929e-06	5.772e-05	9	23	1478	22304	detection of external stimulus
33365	8.5322e-06	5.8467e-05	16	69	1478	22304	protein localization in organelle
71489	8.9209e-06	6.0478e-05	12	41	1478	22304	cellular response to red or far red light
10017	8.9209e-06	6.0478e-05	12	41	1478	22304	red or far-red light signaling pathway
42542	8.9209e-06	6.0478e-05	12	41	1478	22304	response to hydrogen peroxide
32989	9.1353e-06	6.1712e-05	37	260	1478	22304	cellular component morphogenesis
35466	9.2053e-06	6.1747e-05	19	93	1478	22304	regulation of signaling pathway
3002	9.2053e-06	6.1747e-05	19	93	1478	22304	regionalization
23060	9.3281e-06	6.2133e-05	63	541	1478	22304	signal transmission
23046	9.3281e-06	6.2133e-05	63	541	1478	22304	signaling process
65009	9.5256e-06	6.3227e-05	24	136	1478	22304	regulation of molecular function
40008	9.8168e-06	6.4934e-05	14	55	1478	22304	regulation of growth
48467	1.1514e-05	7.59e-05	15	63	1478	22304	gynoecium development
45595	1.5307e-05	0.00010025	12	43	1478	22304	regulation of cell differentiation
48440	1.5313e-05	0.00010025	14	57	1478	22304	carpel development
9658	1.7248e-05	0.00011253	15	65	1478	22304	chloroplast organization
33043	1.8589e-05	0.00012086	9	25	1478	22304	regulation of organelle organization
85	1.921e-05	0.00012311	4	4	1478	22304	G2 phase of mitotic cell cycle
8333	1.921e-05	0.00012311	4	4	1478	22304	endosome to lysosome transport
51319	1.921e-05	0.00012311	4	4	1478	22304	G2 phase
7041	1.921e-05	0.00012311	4	4	1478	22304	lysosomal transport
9734	1.9387e-05	0.00012311	10	31	1478	22304	auxin mediated signaling pathway
10029	1.9387e-05	0.00012311	10	31	1478	22304	regulation of seed germination
42325	1.9387e-05	0.00012311	10	31	1478	22304	regulation of phosphorylation
10646	2.0206e-05	0.00012788	19	98	1478	22304	regulation of cell communication
48508	2.2363e-05	0.00014106	8	20	1478	22304	embryonic meristem development
51128	2.3671e-05	0.00014824	11	38	1478	22304	regulation of cellular component organization
165	2.3812e-05	0.00014824	5	7	1478	22304	MAPKKK cascade
6984	2.3812e-05	0.00014824	5	7	1478	22304	ER-nucleus signaling pathway
42147	2.3812e-05	0.00014824	5	7	1478	22304	retrograde transport, endosome to Golgi
34621	2.6507e-05	0.00016409	26	163	1478	22304	cellular macromolecular complex subunit organization
44093	2.6531e-05	0.00016409	10	32	1478	22304	positive regulation of molecular function
43549	2.6762e-05	0.00016446	9	26	1478	22304	regulation of kinase activity
45859	2.6762e-05	0.00016446	9	26	1478	22304	regulation of protein kinase activity
9870	2.898e-05	0.00017752	6	11	1478	22304	defense response signaling pathway, resistance gene-dependent
9736	3.1007e-05	0.00018847	11	39	1478	22304	cytokinin mediated signaling pathway
71368	3.1007e-05	0.00018847	11	39	1478	22304	cellular response to cytokinin stimulus
48443	3.1164e-05	0.00018847	13	53	1478	22304	stamen development
48466	3.1164e-05	0.00018847	13	53	1478	22304	androecium development
7017	3.1446e-05	0.00018957	19	101	1478	22304	microtubule-based process
10014	3.4028e-05	0.00020449	8	21	1478	22304	meristem initiation
40034	3.5814e-05	0.00021388	10	33	1478	22304	regulation of development, heterochronic
71365	3.5814e-05	0.00021388	10	33	1478	22304	cellular response to auxin stimulus
61024	3.6875e-05	0.00021884	16	77	1478	22304	membrane organization
16044	3.6875e-05	0.00021884	16	77	1478	22304	cellular membrane organization
32583	3.7171e-05	0.00021991	7	16	1478	22304	regulation of gene-specific transcription
10114	3.8575e-05	0.00022751	13	54	1478	22304	response to red light
35315	4.2367e-05	0.00024834	14	62	1478	22304	hair cell differentiation
10026	4.2367e-05	0.00024834	14	62	1478	22304	trichome differentiation
22603	4.7738e-05	0.00027896	10	34	1478	22304	regulation of anatomical structure morphogenesis
45596	5.2425e-05	0.00030541	9	28	1478	22304	negative regulation of cell differentiation
6325	5.3359e-05	0.00030991	25	160	1478	22304	chromatin organization
43269	5.4702e-05	0.00031578	6	12	1478	22304	regulation of ion transport
9862	5.4702e-05	0.00031578	6	12	1478	22304	systemic acquired resistance, salicylic acid mediated signaling pathway
10073	5.8112e-05	0.00033445	13	56	1478	22304	meristem maintenance
70646	5.9575e-05	0.00034184	7	17	1478	22304	protein modification by small protein removal
10100	6.0014e-05	0.00034332	5	8	1478	22304	negative regulation of photomorphogenesis
48316	6.441e-05	0.00036737	51	438	1478	22304	seed development
9793	6.9478e-05	0.00039509	45	372	1478	22304	embryonic development ending in seed dormancy
9756	7.1564e-05	0.00040325	9	29	1478	22304	carbohydrate mediated signaling
71322	7.1564e-05	0.00040325	9	29	1478	22304	cellular response to carbohydrate stimulus
10182	7.1564e-05	0.00040325	9	29	1478	22304	sugar mediated signaling pathway
9739	7.1759e-05	0.00040325	19	107	1478	22304	response to gibberellin stimulus
51094	7.8635e-05	0.00044059	12	50	1478	22304	positive regulation of developmental process
30071	9.0969e-05	0.00050377	4	5	1478	22304	regulation of mitotic metaphase/anaphase transition
51784	9.0969e-05	0.00050377	4	5	1478	22304	negative regulation of nuclear division
45839	9.0969e-05	0.00050377	4	5	1478	22304	negative regulation of mitosis
51098	9.0969e-05	0.00050377	4	5	1478	22304	regulation of binding
9934	9.1915e-05	0.00050606	7	18	1478	22304	regulation of meristem structural organization
45893	9.1915e-05	0.00050606	7	18	1478	22304	positive regulation of transcription, DNA-dependent
904	9.2208e-05	0.00050622	20	118	1478	22304	cell morphogenesis involved in differentiation
34976	9.5883e-05	0.00052188	6	13	1478	22304	response to endoplasmic reticulum stress
9937	9.5883e-05	0.00052188	6	13	1478	22304	regulation of gibberellic acid mediated signaling pathway
10020	9.5883e-05	0.00052188	6	13	1478	22304	chloroplast fission
6972	9.6685e-05	0.00052474	12	51	1478	22304	hyperosmotic response
9933	0.00010565	0.00057178	10	37	1478	22304	meristem structural organization
46148	0.00011877	0.00064094	15	76	1478	22304	pigment biosynthetic process
71216	0.00012764	0.0006795	5	9	1478	22304	cellular response to biotic stimulus
46685	0.00012764	0.0006795	5	9	1478	22304	response to arsenic
43085	0.0001277	0.0006795	9	31	1478	22304	positive regulation of catalytic activity
9627	0.0001277	0.0006795	9	31	1478	22304	systemic acquired resistance
7005	0.0001277	0.0006795	9	31	1478	22304	mitochondrion organization
60560	0.0001326	0.00070167	26	179	1478	22304	developmental growth involved in morphogenesis
9826	0.0001326	0.00070167	26	179	1478	22304	unidimensional cell growth
48193	0.00013493	0.00071203	10	38	1478	22304	Golgi vesicle transport
9408	0.00014173	0.00073743	21	131	1478	22304	response to heat
48864	0.00014245	0.00073743	8	25	1478	22304	stem cell development
51253	0.00014245	0.00073743	8	25	1478	22304	negative regulation of RNA metabolic process
2218	0.00014245	0.00073743	8	25	1478	22304	activation of innate immune response
2253	0.00014245	0.00073743	8	25	1478	22304	activation of immune response
45892	0.00014245	0.00073743	8	25	1478	22304	negative regulation of transcription, DNA-dependent
19827	0.00014245	0.00073743	8	25	1478	22304	stem cell maintenance
16568	0.00014834	0.0007658	16	86	1478	22304	chromatin modification
10089	0.00015838	0.00080675	6	14	1478	22304	xylem development
9585	0.00015838	0.00080675	6	14	1478	22304	red, far-red light phototransduction
9583	0.00015838	0.00080675	6	14	1478	22304	detection of light stimulus
45786	0.00015838	0.00080675	6	14	1478	22304	negative regulation of cell cycle
7602	0.00015838	0.00080675	6	14	1478	22304	phototransduction
33013	0.0001762	0.0008951	13	62	1478	22304	tetrapyrrole metabolic process
6974	0.00019143	0.0009699	24	163	1478	22304	response to DNA damage stimulus
48863	0.00019387	0.00097965	8	26	1478	22304	stem cell differentiation

## Sheet: DefRC
Annotation results for DefRC
GO-ID	p-value	Corr p-value	Number of genes annotated to a term in the input list	Number of genes annotated to a term in the genome	Number of genes in the input gene list with GO annotations	Number of genes in the genome with GO annotations	Description
42221	2.5034e-49	2.4608e-46	134	1710	415	22304	response to chemical stimulus
50896	1.2392e-46	6.0909e-44	179	3207	415	22304	response to stimulus
10033	1.1349e-28	3.7186e-26	81	1037	415	22304	response to organic substance
6950	3.3497e-28	8.2318e-26	109	1853	415	22304	response to stress
9628	1.5054e-24	2.9595e-22	80	1168	415	22304	response to abiotic stimulus
10035	2.0959e-23	3.4338e-21	48	434	415	22304	response to inorganic substance
9607	6.1412e-23	8.624e-21	53	550	415	22304	response to biotic stimulus
9725	1.1e-22	1.3516e-20	62	767	415	22304	response to hormone stimulus
30163	2.6445e-22	2.8884e-20	38	272	415	22304	protein catabolic process
9719	3.5707e-22	3.51e-20	64	835	415	22304	response to endogenous stimulus
23033	5.8148e-22	5.1963e-20	55	623	415	22304	signaling pathway
51603	1.7536e-20	1.4365e-18	35	253	415	22304	proteolysis involved in cellular protein catabolic process
44257	4.9323e-20	3.7296e-18	35	261	415	22304	cellular protein catabolic process
51707	8.8776e-20	6.2333e-18	48	528	415	22304	response to other organism
9057	1.2044e-19	7.8927e-18	38	323	415	22304	macromolecule catabolic process
10038	2.697e-19	1.657e-17	39	350	415	22304	response to metal ion
46686	4.4157e-19	2.5533e-17	35	279	415	22304	response to cadmium ion
44265	6.257e-19	3.417e-17	35	282	415	22304	cellular macromolecule catabolic process
70887	8.0373e-19	3.8395e-17	39	361	415	22304	cellular response to chemical stimulus
6511	8.5931e-19	3.8395e-17	33	249	415	22304	ubiquitin-dependent protein catabolic process
43632	8.5931e-19	3.8395e-17	33	249	415	22304	modification-dependent macromolecule catabolic process
19941	8.5931e-19	3.8395e-17	33	249	415	22304	modification-dependent protein catabolic process
71310	9.1892e-19	3.9274e-17	37	323	415	22304	cellular response to organic substance
6970	9.923e-18	4.0643e-16	39	388	415	22304	response to osmotic stress
9651	3.4264e-17	1.3473e-15	37	360	415	22304	response to salt stress
51704	2.4086e-16	9.1062e-15	50	694	415	22304	multi-organism process
51716	1.7231e-15	6.2735e-14	50	729	415	22304	cellular response to stimulus
71495	6.4596e-15	2.2678e-13	29	254	415	22304	cellular response to endogenous stimulus
23052	9.859e-15	3.3419e-13	59	1023	415	22304	signaling
9056	1.415e-14	4.6365e-13	46	660	415	22304	catabolic process
6952	1.7255e-14	5.4716e-13	45	637	415	22304	defense response
42742	2.6894e-14	8.2615e-13	25	193	415	22304	defense response to bacterium
9617	9.023e-14	2.6877e-12	27	241	415	22304	response to bacterium
9791	2.098e-13	6.0657e-12	52	884	415	22304	post-embryonic development
9987	4.3423e-13	1.2196e-11	208	7393	415	22304	cellular process
32502	9.0796e-13	2.4792e-11	79	1820	415	22304	developmental process
44248	2.2887e-12	6.0806e-11	37	513	415	22304	cellular catabolic process
7275	3.7301e-12	9.6492e-11	73	1655	415	22304	multicellular organismal development
32501	4.3612e-12	1.0992e-10	75	1732	415	22304	multicellular organismal process
9814	1.0177e-11	2.5011e-10	17	105	415	22304	defense response, incompatible interaction
65007	1.0328e-10	2.4763e-09	110	3243	415	22304	biological regulation
6508	1.0662e-10	2.4954e-09	38	614	415	22304	proteolysis
9416	1.4183e-10	3.2423e-09	32	455	415	22304	response to light stimulus
50789	2.0722e-10	4.6295e-09	98	2783	415	22304	regulation of biological process
23014	2.2723e-10	4.8557e-09	7	11	415	22304	signal transmission via phosphorylation event
7243	2.2723e-10	4.8557e-09	7	11	415	22304	intracellular protein kinase cascade
9755	2.45e-10	5.1242e-09	22	224	415	22304	hormone-mediated signaling pathway
10388	2.7589e-10	5.65e-09	6	7	415	22304	cullin deneddylation
32870	3.1653e-10	6.35e-09	22	227	415	22304	cellular response to hormone stimulus
9314	3.3952e-10	6.5778e-09	32	471	415	22304	response to radiation
9737	3.4127e-10	6.5778e-09	24	272	415	22304	response to abscisic acid stimulus
2376	7.6401e-10	1.4443e-08	24	283	415	22304	immune system process
9620	7.9834e-10	1.4807e-08	18	156	415	22304	response to fungus
48569	1.4056e-09	2.5588e-08	20	202	415	22304	post-embryonic organ development
44267	1.6311e-09	2.9151e-08	95	2767	415	22304	cellular protein metabolic process
48513	2.6461e-09	4.6203e-08	39	719	415	22304	organ development
48856	2.6791e-09	4.6203e-08	59	1392	415	22304	anatomical structure development
48731	2.7507e-09	4.6619e-08	39	720	415	22304	system development
338	3.2074e-09	5.3439e-08	6	9	415	22304	protein deneddylation
50794	4.1324e-09	6.7702e-08	86	2448	415	22304	regulation of cellular process
48583	6.291e-09	1.0138e-07	17	157	415	22304	regulation of response to stimulus
22622	1.3227e-08	2.0638e-07	20	230	415	22304	root system development
48364	1.3227e-08	2.0638e-07	20	230	415	22304	root development
48528	1.7586e-08	2.7011e-07	11	62	415	22304	post-embryonic root development
80134	2.1087e-08	3.189e-07	12	78	415	22304	regulation of response to stress
31347	2.9458e-08	4.3874e-07	11	65	415	22304	regulation of defense response
9867	3.1698e-08	4.5822e-07	9	39	415	22304	jasmonic acid mediated signaling pathway
71395	3.1698e-08	4.5822e-07	9	39	415	22304	cellular response to jasmonic acid stimulus
50832	3.8682e-08	5.5107e-07	14	117	415	22304	defense response to fungus
165	4.4343e-08	6.2271e-07	5	7	415	22304	MAPKKK cascade
6955	4.5823e-08	6.3442e-07	21	272	415	22304	immune response
48608	4.8038e-08	6.5586e-07	37	735	415	22304	reproductive structure development
19538	6.1417e-08	8.2703e-07	99	3147	415	22304	protein metabolic process
22414	6.747e-08	8.9626e-07	42	911	415	22304	reproductive process
48527	7.4083e-08	9.7098e-07	10	56	415	22304	lateral root development
45087	8.4322e-08	1.084e-06	20	257	415	22304	innate immune response
9733	8.4912e-08	1.084e-06	21	282	415	22304	response to auxin stimulus
9414	9.2709e-08	1.1684e-06	17	188	415	22304	response to water deprivation
3006	1.2163e-07	1.5016e-06	39	829	415	22304	reproductive developmental process
3	1.222e-07	1.5016e-06	42	931	415	22304	reproduction
9415	1.6963e-07	2.0586e-06	17	196	415	22304	response to water
9611	1.9659e-07	2.3567e-06	14	133	415	22304	response to wounding
6979	2.13e-07	2.5226e-06	19	247	415	22304	response to oxidative stress
9266	3.1264e-07	3.6586e-06	23	359	415	22304	response to temperature stimulus
23034	3.2576e-07	3.7673e-06	16	182	415	22304	intracellular signaling pathway
70646	4.164e-07	4.7595e-06	6	17	415	22304	protein modification by small protein removal
35556	7.1812e-07	8.1139e-06	11	88	415	22304	intracellular signal transduction
51789	9.1721e-07	1.0246e-05	5	11	415	22304	response to protein stimulus
9743	1.2116e-06	1.3383e-05	15	177	415	22304	response to carbohydrate stimulus
9639	1.7418e-06	1.9024e-05	14	159	415	22304	response to red or far red light
16043	2.4318e-06	2.6268e-05	39	935	415	22304	cellular component organization
34976	2.4776e-06	2.6472e-05	5	13	415	22304	response to endoplasmic reticulum stress
9640	2.6419e-06	2.7924e-05	8	48	415	22304	photomorphogenesis
48518	3.5704e-06	3.7337e-05	16	218	415	22304	positive regulation of biological process
6984	3.9556e-06	4.093e-05	4	7	415	22304	ER-nucleus signaling pathway
52317	7.7947e-06	7.8991e-05	4	8	415	22304	camalexin metabolic process
10120	7.7947e-06	7.8991e-05	4	8	415	22304	camalexin biosynthetic process
10498	8.0295e-06	8.0541e-05	5	16	415	22304	proteasomal protein catabolic process
71446	8.5062e-06	8.3616e-05	6	27	415	22304	cellular response to salicylic acid stimulus
9863	8.5062e-06	8.3616e-05	6	27	415	22304	salicylic acid mediated signaling pathway
9751	8.6597e-06	8.4282e-05	12	135	415	22304	response to salicylic acid stimulus
2682	9.5582e-06	9.122e-05	7	41	415	22304	regulation of immune system process
50776	9.5582e-06	9.122e-05	7	41	415	22304	regulation of immune response
48584	9.9966e-06	9.4487e-05	8	57	415	22304	positive regulation of response to stimulus
52315	1.3824e-05	0.00012354	4	9	415	22304	phytoalexin biosynthetic process
52314	1.3824e-05	0.00012354	4	9	415	22304	phytoalexin metabolic process
71216	1.3824e-05	0.00012354	4	9	415	22304	cellular response to biotic stimulus
46217	1.3824e-05	0.00012354	4	9	415	22304	indole phytoalexin metabolic process
42431	1.3824e-05	0.00012354	4	9	415	22304	indole metabolic process
9700	1.3824e-05	0.00012354	4	9	415	22304	indole phytoalexin biosynthetic process
48523	1.4668e-05	0.0001299	14	191	415	22304	negative regulation of cellular process
16481	1.6697e-05	0.00014655	8	61	415	22304	negative regulation of transcription
31349	1.9867e-05	0.00017283	6	31	415	22304	positive regulation of defense response
9723	2.2507e-05	0.00019408	11	125	415	22304	response to ethylene stimulus
302	2.3906e-05	0.00020434	8	64	415	22304	response to reactive oxygen species
85	2.523e-05	0.00021197	3	4	415	22304	G2 phase of mitotic cell cycle
51319	2.523e-05	0.00021197	3	4	415	22304	G2 phase
9870	3.5149e-05	0.00029281	4	11	415	22304	defense response signaling pathway, resistance gene-dependent
9749	4.4149e-05	0.00036469	5	22	415	22304	response to glucose stimulus
9409	4.9883e-05	0.00040863	15	241	415	22304	response to cold
9741	5.4092e-05	0.00042863	7	53	415	22304	response to brassinosteroid stimulus
9738	5.4092e-05	0.00042863	7	53	415	22304	abscisic acid mediated signaling pathway
71215	5.4092e-05	0.00042863	7	53	415	22304	cellular response to abscisic acid stimulus
48519	5.4354e-05	0.00042863	19	362	415	22304	negative regulation of biological process
31324	5.4506e-05	0.00042863	9	92	415	22304	negative regulation of cellular metabolic process
9746	5.5554e-05	0.00042947	5	23	415	22304	response to hexose stimulus
34284	5.5554e-05	0.00042947	5	23	415	22304	response to monosaccharide stimulus
45934	5.6797e-05	0.00042947	8	72	415	22304	negative regulation of nucleobase, nucleoside, nucleotide and nucleic acid metabolic process
51172	5.6797e-05	0.00042947	8	72	415	22304	negative regulation of nitrogen compound metabolic process
10558	5.6797e-05	0.00042947	8	72	415	22304	negative regulation of macromolecule biosynthetic process
45088	6.6734e-05	0.00050076	6	38	415	22304	regulation of innate immune response
40007	7.4986e-05	0.00055842	16	279	415	22304	growth
9890	8.3877e-05	0.00061488	8	76	415	22304	negative regulation of biosynthetic process
31327	8.3877e-05	0.00061488	8	76	415	22304	negative regulation of cellular biosynthetic process
2218	8.507e-05	0.00061488	5	25	415	22304	activation of innate immune response
2253	8.507e-05	0.00061488	5	25	415	22304	activation of immune response
44260	9.1669e-05	0.00065134	98	3667	415	22304	cellular macromolecule metabolic process
61024	9.2102e-05	0.00065134	8	77	415	22304	membrane organization
16044	9.2102e-05	0.00065134	8	77	415	22304	cellular membrane organization
6810	9.302e-05	0.00065313	49	1502	415	22304	transport
42542	0.0001037	0.00072293	6	41	415	22304	response to hydrogen peroxide
9753	0.00010598	0.00073366	11	148	415	22304	response to jasmonic acid stimulus
51649	0.00010673	0.00073367	19	381	415	22304	establishment of localization in cell
51234	0.00011271	0.00076943	49	1514	415	22304	establishment of localization
30968	0.00012268	0.00083169	3	6	415	22304	endoplasmic reticulum unfolded protein response
45089	0.00012536	0.00083266	5	27	415	22304	positive regulation of innate immune response
2684	0.00012536	0.00083266	5	27	415	22304	positive regulation of immune system process
50778	0.00012536	0.00083266	5	27	415	22304	positive regulation of immune response
51179	0.00013285	0.00087644	50	1566	415	22304	localization
46907	0.00014366	0.00094147	17	326	415	22304	intracellular transport

## Sheet: DevRC
Annotation results for DevRC
GO-ID	p-value	Corr p-value	Number of genes annotated to a term in the input list	Number of genes annotated to a term in the genome	Number of genes in the input gene list with GO annotations	Number of genes in the genome with GO annotations	Description
15979	1.8601e-21	1.4993e-18	21	113	211	22304	photosynthesis
32501	5.5946e-20	2.2546e-17	61	1732	211	22304	multicellular organismal process
50789	4.4049e-18	1.1834e-15	75	2783	211	22304	regulation of biological process
65007	1.0188e-17	2.0528e-15	81	3243	211	22304	biological regulation
50794	6.6632e-17	1.0741e-14	68	2448	211	22304	regulation of cellular process
51716	3.4185e-16	4.5922e-14	36	729	211	22304	cellular response to stimulus
23033	9.0242e-16	1.0391e-13	33	623	211	22304	signaling pathway
7275	1.6188e-15	1.6309e-13	53	1655	211	22304	multicellular organismal development
48856	2.9495e-15	2.6415e-13	48	1392	211	22304	anatomical structure development
48513	8.9038e-15	6.6581e-13	34	719	211	22304	organ development
48731	9.2712e-15	6.6581e-13	34	720	211	22304	system development
9725	9.9128e-15	6.6581e-13	35	767	211	22304	response to hormone stimulus
71482	1.4657e-14	8.4382e-13	12	47	211	22304	cellular response to light stimulus
71478	1.4657e-14	8.4382e-13	12	47	211	22304	cellular response to radiation
32502	1.9666e-14	1.0567e-12	54	1820	211	22304	developmental process
9719	2.1985e-14	1.0973e-12	36	835	211	22304	response to endogenous stimulus
19684	2.3144e-14	1.0973e-12	13	63	211	22304	photosynthesis, light reaction
9987	4.8106e-14	2.1541e-12	123	7393	211	22304	cellular process
9416	2.3049e-13	9.7776e-12	26	455	211	22304	response to light stimulus
71214	2.8435e-13	1.1459e-11	12	59	211	22304	cellular response to abiotic stimulus
9314	5.0968e-13	1.9562e-11	26	471	211	22304	response to radiation
9767	9.1637e-13	3.3573e-11	9	25	211	22304	photosynthetic electron transport chain
50896	1.2245e-12	4.2912e-11	71	3207	211	22304	response to stimulus
23052	1.8689e-12	6.2765e-11	37	1023	211	22304	signaling
9639	2.5838e-12	8.3303e-11	16	159	211	22304	response to red or far red light
10033	2.7907e-12	8.6511e-11	37	1037	211	22304	response to organic substance
9791	3.1197e-12	9.3128e-11	34	884	211	22304	post-embryonic development
71489	4.0246e-12	1.1186e-10	10	41	211	22304	cellular response to red or far red light
10017	4.0246e-12	1.1186e-10	10	41	211	22304	red or far-red light signaling pathway
9638	4.6699e-12	1.2546e-10	7	12	211	22304	phototropism
9888	6.7159e-12	1.7461e-10	19	260	211	22304	tissue development
9637	3.4246e-11	8.6256e-10	10	50	211	22304	response to blue light
70887	3.8108e-11	9.3076e-10	21	361	211	22304	cellular response to chemical stimulus
71495	4.0913e-11	9.6987e-10	18	254	211	22304	cellular response to endogenous stimulus
9755	4.9532e-11	1.1407e-09	17	224	211	22304	hormone-mediated signaling pathway
32870	6.1093e-11	1.3678e-09	17	227	211	22304	cellular response to hormone stimulus
9605	7.0137e-11	1.5279e-09	17	229	211	22304	response to external stimulus
31323	1.0684e-10	2.2662e-09	45	1664	211	22304	regulation of cellular metabolic process
50793	1.3384e-10	2.7659e-09	18	273	211	22304	regulation of developmental process
42221	2.585e-10	5.2087e-09	45	1710	211	22304	response to chemical stimulus
71310	2.8159e-10	5.5356e-09	19	323	211	22304	cellular response to organic substance
19222	6.357e-10	1.2199e-08	46	1825	211	22304	regulation of metabolic process
9937	1.084e-09	2.0318e-08	6	13	211	22304	regulation of gibberellic acid mediated signaling pathway
80090	1.3512e-09	2.384e-08	42	1604	211	22304	regulation of primary metabolic process
9889	1.3606e-09	2.384e-08	41	1540	211	22304	regulation of biosynthetic process
31326	1.3606e-09	2.384e-08	41	1540	211	22304	regulation of cellular biosynthetic process
9733	1.75e-09	3.0011e-08	17	282	211	22304	response to auxin stimulus
7602	1.882e-09	3.0338e-08	6	14	211	22304	phototransduction
9585	1.882e-09	3.0338e-08	6	14	211	22304	red, far-red light phototransduction
9583	1.882e-09	3.0338e-08	6	14	211	22304	detection of light stimulus
10556	2.3166e-09	3.6611e-08	40	1504	211	22304	regulation of macromolecule biosynthetic process
22900	2.6373e-09	4.0879e-08	9	56	211	22304	electron transport chain
9908	5.0244e-09	7.6409e-08	15	228	211	22304	flower development
6091	7.0402e-09	1.0508e-07	14	199	211	22304	generation of precursor metabolites and energy
9582	1.1272e-08	1.6519e-07	6	18	211	22304	detection of abiotic stimulus
10476	1.3311e-08	1.9159e-07	7	31	211	22304	gibberellin mediated signaling pathway
9628	1.7329e-08	2.4504e-07	33	1168	211	22304	response to abiotic stimulus
60255	1.8006e-08	2.5022e-07	41	1685	211	22304	regulation of macromolecule metabolic process
9653	2.2262e-08	3.0412e-07	21	515	211	22304	anatomical structure morphogenesis
48608	3.4392e-08	4.6199e-07	25	735	211	22304	reproductive structure development
22414	4.1782e-08	5.5207e-07	28	911	211	22304	reproductive process
51171	5.0026e-08	6.5033e-07	38	1545	211	22304	regulation of nitrogen compound metabolic process
9581	5.8923e-08	7.5384e-07	6	23	211	22304	detection of external stimulus
51606	6.04e-08	7.6066e-07	7	38	211	22304	detection of stimulus
3	6.5751e-08	8.1531e-07	28	931	211	22304	reproduction
55114	7.2533e-08	8.8578e-07	11	136	211	22304	oxidation reduction
10468	8.1386e-08	9.7906e-07	39	1642	211	22304	regulation of gene expression
3006	8.9673e-08	1.0629e-06	26	829	211	22304	reproductive developmental process
10218	1.0504e-07	1.227e-06	7	41	211	22304	response to far red light
19219	1.1291e-07	1.3001e-06	37	1527	211	22304	regulation of nucleobase, nucleoside, nucleotide and nucleic acid metabolic process
45038	1.1506e-07	1.3061e-06	4	6	211	22304	protein import into chloroplast thylakoid membrane
30154	1.6011e-07	1.7923e-06	15	296	211	22304	cell differentiation
48518	1.7162e-07	1.8948e-06	13	218	211	22304	positive regulation of biological process
48869	1.9041e-07	2.0739e-06	18	435	211	22304	cellular developmental process
9773	2.009e-07	2.159e-06	5	15	211	22304	photosynthetic electron transport in photosystem I
48438	2.5441e-07	2.698e-06	10	122	211	22304	floral whorl development
48507	2.9752e-07	3.1143e-06	9	95	211	22304	meristem development
51239	3.025e-07	3.1259e-06	13	229	211	22304	regulation of multicellular organismal process
48580	3.134e-07	3.1975e-06	11	157	211	22304	regulation of post-embryonic development
9606	3.2525e-07	3.2769e-06	7	48	211	22304	tropism
45449	3.8541e-07	3.835e-06	35	1468	211	22304	regulation of transcription
9938	5.29e-07	5.1996e-06	4	8	211	22304	negative regulation of gibberellic acid mediated signaling pathway
48569	5.3814e-07	5.2258e-06	12	202	211	22304	post-embryonic organ development
10114	7.4565e-07	7.1547e-06	7	54	211	22304	response to red light
10617	8.3475e-07	7.9154e-06	3	3	211	22304	circadian regulation of calcium ion oscillation
48437	1.1098e-06	1.0402e-05	10	143	211	22304	floral organ development
48523	2.1844e-06	2.0237e-05	11	191	211	22304	negative regulation of cellular process
10016	2.5932e-06	2.3751e-05	10	157	211	22304	shoot morphogenesis
51480	3.3157e-06	3.0027e-05	3	4	211	22304	cytosolic calcium ion homeostasis
9740	5.9483e-06	5.2685e-05	5	28	211	22304	gibberellic acid mediated signaling pathway
71370	5.9483e-06	5.2685e-05	5	28	211	22304	cellular response to gibberellin stimulus
48367	6.1196e-06	5.3613e-05	13	300	211	22304	shoot development
48522	6.4428e-06	5.5367e-05	9	137	211	22304	positive regulation of cellular process
9642	6.4572e-06	5.5367e-05	7	74	211	22304	response to light intensity
22621	7.058e-06	5.9882e-05	13	304	211	22304	shoot system development
9887	7.9371e-06	6.6638e-05	10	178	211	22304	organ morphogenesis
9739	8.2098e-06	6.8218e-05	8	107	211	22304	response to gibberellin stimulus
46283	9.792e-06	7.9944e-05	4	15	211	22304	anthocyanin metabolic process
48519	9.8194e-06	7.9944e-05	14	362	211	22304	negative regulation of biological process
10029	1.0049e-05	8.0995e-05	5	31	211	22304	regulation of seed germination
80010	1.2959e-05	0.00010342	4	16	211	22304	regulation of oxygen and reactive oxygen species metabolic process
51093	1.5005e-05	0.00011857	7	84	211	22304	negative regulation of developmental process
10076	1.6347e-05	0.00012792	3	6	211	22304	maintenance of floral meristem identity
23060	1.6744e-05	0.00012853	17	541	211	22304	signal transmission
23046	1.6744e-05	0.00012853	17	541	211	22304	signaling process
48583	1.9328e-05	0.00014697	9	157	211	22304	regulation of response to stimulus
35467	2.4618e-05	0.00018544	5	37	211	22304	negative regulation of signaling pathway
10648	2.8131e-05	0.00020628	5	38	211	22304	negative regulation of cell communication
30522	2.8408e-05	0.00020628	3	7	211	22304	intracellular receptor mediated signaling pathway
9785	2.8408e-05	0.00020628	3	7	211	22304	blue light signaling pathway
71483	2.8408e-05	0.00020628	3	7	211	22304	cellular response to blue light
35466	2.9211e-05	0.00021022	7	93	211	22304	regulation of signaling pathway
9736	3.2021e-05	0.00022249	5	39	211	22304	cytokinin mediated signaling pathway
9867	3.2021e-05	0.00022249	5	39	211	22304	jasmonic acid mediated signaling pathway
71368	3.2021e-05	0.00022249	5	39	211	22304	cellular response to cytokinin stimulus
71395	3.2021e-05	0.00022249	5	39	211	22304	cellular response to jasmonic acid stimulus
48585	3.7806e-05	0.00026044	6	66	211	22304	negative regulation of response to stimulus
10646	4.0991e-05	0.00027813	7	98	211	22304	regulation of cell communication
10118	4.1063e-05	0.00027813	4	21	211	22304	stomatal movement
71491	4.5135e-05	0.00030065	3	8	211	22304	cellular response to red light
10161	4.5135e-05	0.00030065	3	8	211	22304	red light signaling pathway
45595	5.1917e-05	0.000343	5	43	211	22304	regulation of cell differentiation
7165	5.6528e-05	0.00037042	15	480	211	22304	signal transduction
6612	5.986e-05	0.00038909	4	23	211	22304	protein targeting to membrane
23034	6.1624e-05	0.00039674	9	182	211	22304	intracellular signaling pathway
9735	6.2021e-05	0.00039674	6	72	211	22304	response to cytokinin stimulus
48468	6.4288e-05	0.000408	9	183	211	22304	cell development
45036	8.4255e-05	0.00053055	4	25	211	22304	protein targeting to chloroplast
9640	8.8878e-05	0.00055226	5	48	211	22304	photomorphogenesis
80147	8.9075e-05	0.00055226	2	2	211	22304	root hair cell development
51241	9.5373e-05	0.00058236	3	10	211	22304	negative regulation of multicellular organismal process
10187	9.5373e-05	0.00058236	3	10	211	22304	negative regulation of seed germination
51094	0.0001083	0.00065633	5	50	211	22304	positive regulation of developmental process
10374	0.00011517	0.00069276	4	27	211	22304	stomatal complex development
9886	0.00013746	0.0008207	6	83	211	22304	post-embryonic morphogenesis
